# Supplementary material for: catena-Poly[[bis­(2-chloro­pyrazine-κN 4)cadmium]-di-μ-thio­cyanato-κ2 N:S;κ2 S:N]
Source: Acta Crystallogr Sect E Struct Rep Online. 2013 Mar 9;69(Pt 4):m195. doi: 10.1107/S1600536813006338 (PMC3629477; doi:10.1107/S1600536813006338)
Supplement: Supplementary file 1 [file e-69-0m195-sup1.cif]

##############################################################################
#                                                                            #
# This CIF contains the data in a paper accepted for publication in          #
# Acta Crystallographica Section E. It conforms to the requirements of       #
# Notes for Authors for Acta Crystallographica Section E, and has been       #
# peer reviewed under the auspices of the IUCr Commission on Journals.       #
#                                                                            #
# Full details of the Crystallographic Information File format               #
# are given in the paper "The Crystallographic Information File (CIF):       #
# a New Standard Archive File for Crystallography" by S. R. Hall, F. H.      #
# Allen and I. D. Brown [Acta Cryst. (1991), A47, 655-685].                  #
#                                                                            #
# The current version of the core CIF dictionary is obtainable from          #
# ftp://ftp.iucr.org/pub/cif_core.dic.                                       #
#                                                                            #
# Software is freely available for graphical display of the structure(s)     #
# in this CIF. For information consult the CIF software page                 #
# http://www.iucr.org/resources/cif/software.                                #
#                                                                            #
# This file may be used for bona fide research purposes within the           #
# scientific community so long as proper attribution is given to the journal # 
# article from which it was obtained.                                        #
#                                                                            #
##############################################################################
data_I
_audit_creation_method     SHELXL-97
_chemical_name_systematic
;\
<i>catena</i>-Poly[[bis(2-chloropyrazine-\k<i>N</i>^4^)cadmium]-\
di-\m-thiocyanato-\k^2^<i>N</i>:<i>S</i>;\k^2^<i>S</i>:<i>N</i>]
;
_chemical_name_common     ?
_chemical_formula_moiety     'C10 H6 Cd Cl2 N6 S2'
_chemical_formula_sum     'C10 H6 Cd Cl2 N6 S2'
_chemical_formula_iupac     '[Cd (N C S)2 (C4 H3 Cl N2)2]'
_chemical_formula_weight     457.63
_chemical_melting_point     ?
_symmetry_cell_setting     triclinic
_symmetry_space_group_name_H-M     'P -1'
_symmetry_space_group_name_Hall     '-P 1'
loop_
    _symmetry_equiv_pos_as_xyz
    'x, y, z'
    '-x, -y, -z'
_cell_length_a     5.7151(6)
_cell_length_b     6.7625(8)
_cell_length_c     11.2915(13)
_cell_angle_alpha     76.895(9)
_cell_angle_beta     82.639(9)
_cell_angle_gamma     73.068(8)
_cell_volume     405.70(8)
_cell_formula_units_Z     1
_cell_measurement_reflns_used     5777
_cell_measurement_theta_min     1.86
_cell_measurement_theta_max     26.00
_cell_measurement_temperature     293(2)
_exptl_crystal_description     block
_exptl_crystal_colour     colourless
_exptl_crystal_size_max     0.1647
_exptl_crystal_size_mid     0.1458
_exptl_crystal_size_min     0.1042
_exptl_crystal_density_diffrn     1.873
_exptl_crystal_density_meas     ?
_exptl_crystal_density_method     'not measured'
_exptl_crystal_F_000     222
_exptl_absorpt_coefficient_mu     1.932
_exptl_absorpt_correction_type     numerical
_exptl_absorpt_process_details     '(X-SHAPE and X-RED32; Stoe & Cie, 2008)'
_exptl_absorpt_correction_T_min     0.5505
_exptl_absorpt_correction_T_max     0.7188
_exptl_special_details     ?
_diffrn_ambient_temperature     293(2)
_diffrn_radiation_type     MoK\a
_diffrn_radiation_wavelength     0.71073
_diffrn_radiation_source     'fine-focus sealed tube'
_diffrn_radiation_monochromator     graphite
_diffrn_measurement_device_type     'Stoe IPDS-2'
_diffrn_measurement_method     'omega scan'
_diffrn_detector_area_resol_mean     ?
_diffrn_reflns_number     5777
_diffrn_reflns_av_R_equivalents     0.0684
_diffrn_reflns_av_sigmaI/netI     0.0437
_diffrn_reflns_theta_min     1.86
_diffrn_reflns_theta_max     26.00
_diffrn_reflns_theta_full     26.00
_diffrn_measured_fraction_theta_max     0.999
_diffrn_measured_fraction_theta_full     0.999
_diffrn_reflns_limit_h_min     -7
_diffrn_reflns_limit_h_max     7
_diffrn_reflns_limit_k_min     -8
_diffrn_reflns_limit_k_max     8
_diffrn_reflns_limit_l_min     -13
_diffrn_reflns_limit_l_max     13
_diffrn_standards_number     0
_diffrn_standards_interval_count     ?
_diffrn_standards_interval_time     0
_diffrn_standards_decay_%     0
_refine_special_details
;
Refinement of <i>F</i>^2^ against ALL reflections. The weighted <i>R</i>-factor
<i>wR</i> and goodness of fit <i>S</i> are based on <i>F</i>^2^, conventional
<i>R</i>-factors <i>R</i> are based on <i>F</i>, with <i>F</i> set to zero for
negative <i>F</i>^2^. The threshold expression of <i>F</i>^2^ >
\s(<i>F</i>^2^) is used only for calculating <i>R</i>-factors(gt) <i>etc</i>.
and is not relevant to the choice of reflections for refinement.
<i>R</i>-factors based on <i>F</i>^2^ are statistically about twice as large
as those based on <i>F</i>, and <i>R</i>- factors based on ALL data will be
even larger.
;
_reflns_number_total     1592
_reflns_number_gt     1492
_reflns_threshold_expression     I>2\s(I)
_refine_ls_structure_factor_coef     Fsqd
_refine_ls_matrix_type     full
_refine_ls_R_factor_all     0.0315
_refine_ls_R_factor_gt     0.0286
_refine_ls_wR_factor_gt     0.0704
_refine_ls_wR_factor_ref     0.0718
_refine_ls_goodness_of_fit_ref     1.021
_refine_ls_restrained_S_all     1.021
_refine_ls_number_reflns     1592
_refine_ls_number_parameters     97
_refine_ls_number_restraints     0
_refine_ls_hydrogen_treatment     constr
_refine_ls_weighting_scheme     calc
_refine_ls_weighting_details
                 'calc w=1/[\s^2^(Fo^2^)+(0.0411P)^2^] where P=(Fo^2^+2Fc^2^)/3'
_atom_sites_solution_hydrogens     geom
_atom_sites_solution_primary     direct
_atom_sites_solution_secondary     difmap
_refine_ls_shift/su_max     0.000
_refine_ls_shift/su_mean     0.000
_refine_diff_density_max     0.564
_refine_diff_density_min     -0.487
_refine_ls_extinction_method     none
_refine_ls_extinction_coef     ?
loop_
    _atom_type_symbol
    _atom_type_description
    _atom_type_scat_dispersion_real
    _atom_type_scat_dispersion_imag
    _atom_type_scat_source
    'C' 'C' 0.0033 0.0016
                         'International Tables Vol C Tables 4.2.6.8 and 6.1.1.4'
    'H' 'H' 0.0000 0.0000
                         'International Tables Vol C Tables 4.2.6.8 and 6.1.1.4'
    'N' 'N' 0.0061 0.0033
                         'International Tables Vol C Tables 4.2.6.8 and 6.1.1.4'
    'S' 'S' 0.1246 0.1234
                         'International Tables Vol C Tables 4.2.6.8 and 6.1.1.4'
    'Cl' 'Cl' 0.1484 0.1585
                         'International Tables Vol C Tables 4.2.6.8 and 6.1.1.4'
    'Cd' 'Cd' -0.8075 1.2024
                         'International Tables Vol C Tables 4.2.6.8 and 6.1.1.4'
_computing_data_collection     'X-AREA (Stoe & Cie, 2008)'
_computing_cell_refinement     'X-AREA (Stoe & Cie, 2008)'
_computing_data_reduction     'X-AREA (Stoe & Cie, 2008)'
_computing_structure_solution     'SHELXS97 (Sheldrick, 2008)'
_computing_structure_refinement     'SHELXL97 (Sheldrick, 2008)'
_computing_molecular_graphics
;
XP in SHELXTL (Sheldrick, 2008) and DIAMOND (Brandenburg, 2011)
;
_computing_publication_material
;
XCIF in SHELXTL (Sheldrick, 2008) and publCIF (Westrip, 2010)
;
loop_
    _atom_site_type_symbol
    _atom_site_label
    _atom_site_fract_x
    _atom_site_fract_y
    _atom_site_fract_z
    _atom_site_U_iso_or_equiv
    _atom_site_adp_type
    _atom_site_calc_flag
    _atom_site_refinement_flags
    _atom_site_occupancy
    _atom_site_symmetry_multiplicity
    _atom_site_disorder_assembly
    _atom_site_disorder_group
    Cd Cd1 0.5000 0.5000 0.0000 0.04055(12) Uani d S 1 2 . .
    N N1 0.7466(5) 0.7003(4) 0.0217(3) 0.0512(6) Uani d . 1 1 . .
    N N12 0.6360(5) 0.2497(4) 0.1840(2) 0.0457(6) Uani d . 1 1 . .
    C C12 0.5473(6) 0.0818(5) 0.2234(3) 0.0485(7) Uani d . 1 1 . .
    H H12 0.4340 0.0591 0.1794 0.058 Uiso calc R 1 1 . .
    C C11 0.6252(7) -0.0574(5) 0.3298(3) 0.0502(8) Uani d . 1 1 . .
    C C14 0.8718(8) 0.1294(6) 0.3560(3) 0.0623(9) Uani d . 1 1 . .
    H H14 0.9856 0.1502 0.4005 0.075 Uiso calc R 1 1 . .
    C C13 0.8027(7) 0.2699(6) 0.2508(3) 0.0545(8) Uani d . 1 1 . .
    H H13 0.8726 0.3819 0.2247 0.065 Uiso calc R 1 1 . .
    N N11 0.7817(7) -0.0377(5) 0.3977(3) 0.0590(7) Uani d . 1 1 . .
    Cl Cl11 0.5080(2) -0.27337(15) 0.37726(10) 0.0755(3) Uani d . 1 1 . .
    S S1 1.14072(16) 0.73906(13) 0.12925(8) 0.0535(2) Uani d . 1 1 . .
    C C1 0.9108(6) 0.7182(4) 0.0647(3) 0.0404(6) Uani d . 1 1 . .
loop_
    _atom_site_aniso_label
    _atom_site_aniso_U_11
    _atom_site_aniso_U_22
    _atom_site_aniso_U_33
    _atom_site_aniso_U_12
    _atom_site_aniso_U_13
    _atom_site_aniso_U_23
    Cd1 0.03692(19) 0.04198(17) 0.04287(19) -0.01361(12) -0.01125(13)
                                                                    -0.00014(12)
    N1 0.0460(16) 0.0474(13) 0.0632(17) -0.0154(12) -0.0118(13) -0.0089(12)
    N12 0.0451(15) 0.0484(13) 0.0416(14) -0.0117(11) -0.0087(11) -0.0031(11)
    C12 0.0487(18) 0.0482(15) 0.0459(16) -0.0095(13) -0.0086(14) -0.0057(13)
    C11 0.060(2) 0.0455(15) 0.0418(16) -0.0124(14) -0.0037(15) -0.0052(12)
    C14 0.071(3) 0.071(2) 0.0480(18) -0.0249(19) -0.0237(18) -0.0015(16)
    C13 0.059(2) 0.0546(17) 0.0511(19) -0.0204(15) -0.0145(16) -0.0011(14)
    N11 0.072(2) 0.0601(16) 0.0431(14) -0.0183(15) -0.0143(14) 0.0004(12)
    Cl11 0.1033(9) 0.0591(5) 0.0665(6) -0.0365(5) -0.0086(6) 0.0031(4)
    S1 0.0426(5) 0.0638(5) 0.0620(5) -0.0142(4) -0.0100(4) -0.0250(4)
    C1 0.0381(16) 0.0394(13) 0.0452(16) -0.0123(11) -0.0033(13) -0.0088(12)
_geom_special_details
;
All e.s.d.'s (except the e.s.d. in the dihedral angle between two l.s. planes)
are estimated using the full covariance matrix. The cell e.s.d.'s are taken
into account individually in the estimation of e.s.d.'s in distances, angles
and torsion angles; correlations between e.s.d.'s in cell parameters are only
used when they are defined by crystal symmetry. An approximate (isotropic)
treatment of cell e.s.d.'s is used for estimating e.s.d.'s involving l.s.
planes.
;
loop_
    _geom_bond_atom_site_label_1
    _geom_bond_atom_site_label_2
    _geom_bond_site_symmetry_2
    _geom_bond_distance
    _geom_bond_publ_flag
    Cd1 N1 . 2.287(3) y
    Cd1 N1 2_665 2.287(3) ?
    Cd1 N12 2_665 2.417(2) ?
    Cd1 N12 . 2.417(2) y
    Cd1 S1 2_765 2.7071(9) ?
    Cd1 S1 1_455 2.7071(9) y
    N1 C1 . 1.158(4) ?
    N12 C12 . 1.338(4) ?
    N12 C13 . 1.342(4) ?
    C12 C11 . 1.381(4) ?
    C12 H12 . 0.9300 ?
    C11 N11 . 1.303(5) ?
    C11 Cl11 . 1.730(3) ?
    C14 N11 . 1.341(5) ?
    C14 C13 . 1.364(5) ?
    C14 H14 . 0.9300 ?
    C13 H13 . 0.9300 ?
    S1 C1 . 1.636(3) ?
    S1 Cd1 1_655 2.7071(9) ?
loop_
    _geom_angle_atom_site_label_1
    _geom_angle_atom_site_label_2
    _geom_angle_atom_site_label_3
    _geom_angle_site_symmetry_1
    _geom_angle_site_symmetry_3
    _geom_angle
    _geom_angle_publ_flag
    N1 Cd1 N1 . 2_665 180.0 ?
    N1 Cd1 N12 . 2_665 88.62(10) ?
    N1 Cd1 N12 2_665 2_665 91.38(10) ?
    N1 Cd1 N12 . . 91.38(10) ?
    N1 Cd1 N12 2_665 . 88.62(10) ?
    N12 Cd1 N12 2_665 . 180.00(15) ?
    N1 Cd1 S1 . 2_765 92.25(8) ?
    N1 Cd1 S1 2_665 2_765 87.75(8) ?
    N12 Cd1 S1 2_665 2_765 91.06(7) ?
    N12 Cd1 S1 . 2_765 88.94(7) ?
    N1 Cd1 S1 . 1_455 87.75(8) ?
    N1 Cd1 S1 2_665 1_455 92.25(8) ?
    N12 Cd1 S1 2_665 1_455 88.94(7) ?
    N12 Cd1 S1 . 1_455 91.06(7) ?
    S1 Cd1 S1 2_765 1_455 180.00(4) ?
    C1 N1 Cd1 . . 150.2(2) ?
    C12 N12 C13 . . 116.9(3) ?
    C12 N12 Cd1 . . 120.7(2) ?
    C13 N12 Cd1 . . 122.4(2) ?
    N12 C12 C11 . . 119.6(3) ?
    N12 C12 H12 . . 120.2 ?
    C11 C12 H12 . . 120.2 ?
    N11 C11 C12 . . 124.5(3) ?
    N11 C11 Cl11 . . 117.2(2) ?
    C12 C11 Cl11 . . 118.2(3) ?
    N11 C14 C13 . . 122.5(4) ?
    N11 C14 H14 . . 118.7 ?
    C13 C14 H14 . . 118.7 ?
    N12 C13 C14 . . 121.3(3) ?
    N12 C13 H13 . . 119.4 ?
    C14 C13 H13 . . 119.4 ?
    C11 N11 C14 . . 115.1(3) ?
    C1 S1 Cd1 . 1_655 96.53(11) ?
    N1 C1 S1 . . 178.3(3) ?
_iucr_refine_instructions_details
;
TITL [Cd(NCS)2(2-Chlorpyrzain)2]n  (woe1353) New: P-1
CELL  0.71073    5.7151    6.7625   11.2915    76.895    82.639    73.068
ZERR  1           0.0006    0.0008    0.0013     0.009     0.009     0.008
LATT   1
SFAC  C H N S Cl Cd
UNIT  10 6 6 2 2 1
L.S. 10
ACTA
OMIT 1 1 1
BOND $H
HTAB
WGHT    0.041100
FVAR       1.13485
CD1   6    0.500000    0.500000    0.000000    10.50000    0.03692    0.04198 =
         0.04287   -0.00014   -0.01125   -0.01361
N1    3    0.746622    0.700275    0.021680    11.00000    0.04598    0.04741 =
         0.06322   -0.00890   -0.01176   -0.01537
N12   3    0.635973    0.249661    0.184022    11.00000    0.04506    0.04844 =
         0.04156   -0.00314   -0.00871   -0.01172
C12   1    0.547347    0.081820    0.223417    11.00000    0.04870    0.04816 =
         0.04590   -0.00567   -0.00863   -0.00954
AFIX  43
H12   2    0.434047    0.059062    0.179422    11.00000   -1.20000
AFIX   0
C11   1    0.625164   -0.057384    0.329802    11.00000    0.06016    0.04551 =
         0.04184   -0.00516   -0.00369   -0.01239
C14   1    0.871751    0.129354    0.355975    11.00000    0.07130    0.07142 =
         0.04798   -0.00148   -0.02370   -0.02494
AFIX  43
H14   2    0.985620    0.150164    0.400468    11.00000   -1.20000
AFIX   0
C13   1    0.802729    0.269877    0.250757    11.00000    0.05939    0.05462 =
         0.05109   -0.00114   -0.01450   -0.02039
AFIX  43
H13   2    0.872581    0.381914    0.224737    11.00000   -1.20000
AFIX   0
N11   3    0.781672   -0.037694    0.397720    11.00000    0.07166    0.06015 =
         0.04313    0.00040   -0.01431   -0.01832
CL11  5    0.507952   -0.273370    0.377263    11.00000    0.10326    0.05911 =
         0.06645    0.00309   -0.00860   -0.03647
S1    4    1.140723    0.739060    0.129252    11.00000    0.04261    0.06380 =
         0.06196   -0.02505   -0.00995   -0.01424
C1    1    0.910850    0.718190    0.064706    11.00000    0.03811    0.03939 =
         0.04525   -0.00881   -0.00331   -0.01227
HKLF 4
REM  [Cd(NCS)2(2-Chlorpyrzain)2]n  (woe1353) New: P-1
REM R1 =  0.0286 for   1492 Fo > 4sig(Fo)  and  0.0315 for all   1592 data
REM     97 parameters refined using      0 restraints
END
WGHT      0.0411      0.0000
REM Highest difference peak  0.564,  deepest hole -0.487,  1-sigma level  0.082
Q1    1   0.3592  0.6073 -0.0316  11.00000  0.05    0.56
Q2    1   0.3782  0.5670 -0.0491  11.00000  0.05    0.55
Q3    1   0.4170  0.5218 -0.0608  11.00000  0.05    0.52
Q4    1   1.3487  0.6160  0.0920  11.00000  0.05    0.49
Q5    1   0.3947  0.6701 -0.0511  11.00000  0.05    0.48
Q6    1   0.4663  0.4687 -0.0764  11.00000  0.05    0.46
Q7    1   0.3938  0.4828  0.1021  11.00000  0.05    0.45
Q8    1   0.4531  0.3968  0.0666  11.00000  0.05    0.36
Q9    1   0.6224 -0.3169  0.4261  11.00000  0.05    0.30
Q10   1   0.5749  0.1800  0.2210  11.00000  0.05    0.24
Q11   1   1.1449  0.8069  0.1968  11.00000  0.05    0.22
Q12   1   1.0365  0.7459  0.0719  11.00000  0.05    0.21
Q13   1   1.0456  0.9385  0.0653  11.00000  0.05    0.20
Q14   1   0.3661 -0.1830  0.4568  11.00000  0.05    0.20
Q15   1   0.4365 -0.3151  0.4988  11.00000  0.05    0.19
Q16   1   0.8363  0.0247  0.5050  11.00000  0.05    0.19
Q17   1   0.5274 -0.2093  0.3192  11.00000  0.05    0.19
Q18   1   0.8590  0.1659  0.2802  11.00000  0.05    0.18
Q19   1   0.7475  0.4164  0.2715  11.00000  0.05    0.18
Q20   1   0.6946  0.7660  0.1481  11.00000  0.05    0.18
;
data_global
_journal_date_recd_electronic     2013-03-04
_journal_date_accepted     2013-03-05
_journal_name_full     'Acta Crystallographica, Section E'
_journal_year     2013
_journal_volume     69
_journal_issue      4
_journal_page_first     m195
_journal_page_last     m195
_journal_paper_category     QM
_journal_paper_doi     10.1107/S1600536813006338
_journal_coeditor_code     BT6896
_publ_contact_author
;
Susanne W\"ohlert
Institut f\"ur Anorganische Chemie
Christian-Albrechts-Universit\"at Kiel
Max-Eyth Strasse 2
D-24118 Kiel
Germany
;
_publ_contact_author_email     swoehlert@ac.uni-kiel.de
_publ_contact_author_fax     '(+)431-880-1520'
_publ_contact_author_phone     '(+)431-880-5546'
_publ_section_title
;\
<i>catena</i>-Poly[[bis(2-chloropyrazine-\k<i>N</i>^4^)cadmium]-di-\m-\
thiocyanato-\k^2^<i>N</i>:<i>S</i>;\k^2^<i>S</i>:<i>N</i>]
;
loop_
    _publ_author_name
    _publ_author_footnote
    _publ_author_address
    'W\"ohlert, Susanne' .
;
Institut f\"ur Anorganische Chemie
Christian-Albrechts-Universit\"at Kiel
Max-Eyth-Strasse 2
24118 Kiel
Germany
;
    'Je\&s, Inke' .
;
Institut f\"ur Anorganische Chemie
Christian-Albrechts-Universit\"at Kiel
Max-Eyth-Strasse 2
24118 Kiel
Germany
;
    'N\"ather, Christian' .
;
Institut f\"ur Anorganische Chemie
Christian-Albrechts-Universit\"at Kiel
Max-Eyth-Strasse 2
24118 Kiel
Germany
;
