# Supplementary material for: catena-Poly[[bis­(2-chloro­pyrazine-κN 4)cadmium]-di-μ-thio­cyanato-κ2 N:S;κ2 S:N]
Source: Acta Crystallogr Sect E Struct Rep Online. 2013 Mar 9;69(Pt 4):m195. doi: 10.1107/S1600536813006338 (PMC3629477; doi:10.1107/S1600536813006338)
Supplement: Supplementary file 2 [file e-69-0m195-Isup2.hkl]

# 
# h,k,l, Fc-squared, Fo-squared, sigma(Fo-squared) and status flag 
# 
data_I
_shelx_title ' [Cd(NCS)2(2-Chlorpyrzain)2]n  (woe1353) New: P-1' 
_shelx_refln_list_code          4 
_shelx_F_calc_maximum       82.84 
_exptl_crystal_F_000       222.00 
_reflns_d_resolution_high  0.8106 
 
loop_ 
 _symmetry_equiv_pos_as_xyz 
 'x, y, z' 
 '-x, -y, -z' 
 
_cell_length_a     5.7151 
_cell_length_b     6.7625 
_cell_length_c    11.2915 
_cell_angle_alpha  76.895 
_cell_angle_beta   82.639 
_cell_angle_gamma  73.068 
 
_shelx_F_squared_multiplier     1.000 
 
loop_ 
 _refln_index_h 
 _refln_index_k 
 _refln_index_l 
 _refln_F_squared_calc 
 _refln_F_squared_meas 
 _refln_F_squared_sigma 
 _refln_observed_status 
   1   0   0     3270.82     3842.78    278.81 o 
   2   0   0     1462.32     1520.48    146.48 o 
   3   0   0     3039.90     2968.92    127.37 o 
   4   0   0      168.39      161.19     10.95 o 
   5   0   0      295.91      285.99     20.63 o 
   6   0   0      125.16      137.73      7.62 o 
  -6   1   0       33.75       36.56      4.40 o 
  -5   1   0      577.31      585.14     44.44 o 
  -4   1   0      148.69      153.64     11.77 o 
  -3   1   0      212.87      197.69      6.82 o 
  -2   1   0     2263.34     2243.46     40.42 o 
  -1   1   0      143.36      162.04      7.03 o 
   0   1   0      327.68      368.61     23.51 o 
   1   1   0     3347.63     3975.39     83.20 o 
   2   1   0      380.03      421.33      7.57 o 
   3   1   0     1473.43     1535.42     28.78 o 
   4   1   0      925.16      930.16     46.41 o 
   5   1   0       20.20       21.48      5.14 o 
   6   1   0      178.56      182.98     16.57 o 
  -6   2   0       41.31       39.05      4.60 o 
  -5   2   0       73.94       75.32      4.43 o 
  -4   2   0      366.18      376.93     29.94 o 
  -3   2   0       69.89       78.10      3.70 o 
  -2   2   0      430.64      441.76      4.90 o 
  -1   2   0     1280.85     1238.88     57.61 o 
   0   2   0      435.68      474.44      5.61 o 
   1   2   0     1280.27     1293.69     11.46 o 
   2   2   0      789.79      886.76     11.68 o 
   3   2   0        6.70       31.30      7.97 o 
   4   2   0      703.40      683.18     15.12 o 
   5   2   0       19.08       15.24      6.06 o 
   6   2   0       22.26       22.01      5.82 o 
  -5   3   0        0.74        3.19      3.94 o 
  -4   3   0      160.15      184.78      5.94 o 
  -3   3   0      178.50      184.91      8.12 o 
  -2   3   0      350.33      349.87     21.07 o 
  -1   3   0     1317.90     1314.45     26.55 o 
   0   3   0       32.22       23.04      3.27 o 
   1   3   0       38.22       31.15      3.70 o 
   2   3   0     1349.74     1342.72     20.13 o 
   3   3   0      264.55      266.95     16.45 o 
   4   3   0      107.02       97.05      5.23 o 
   5   3   0      671.91      715.39     69.38 o 
   6   3   0      156.15      153.65      6.31 o 
  -4   4   0       55.52       59.86      3.79 o 
  -3   4   0      373.24      376.32     21.38 o 
  -2   4   0      187.06      196.70      4.62 o 
  -1   4   0      263.76      250.06     10.70 o 
   0   4   0     2660.83     2532.50     85.27 o 
   1   4   0     1336.79     1349.45     23.38 o 
   2   4   0      783.91      764.87      5.23 o 
   3   4   0     1030.35     1029.84     22.25 o 
   4   4   0      152.33      146.71      5.34 o 
   5   4   0      350.95      308.13     11.83 o 
   6   4   0      124.37      127.04     10.65 o 
  -4   5   0       22.74       25.95      3.78 o 
  -3   5   0      119.88      115.72      4.26 o 
  -2   5   0      265.82      288.65      5.16 o 
  -1   5   0      182.15      188.57      4.97 o 
   0   5   0     1081.40     1098.29     14.09 o 
   1   5   0      671.19      645.25     14.58 o 
   2   5   0      353.49      356.77      4.34 o 
   3   5   0      735.13      720.77     12.57 o 
   4   5   0      351.06      358.90     21.25 o 
   5   5   0       99.64       81.70      5.24 o 
   6   5   0      106.41      101.68      5.71 o 
  -3   6   0       11.71       14.46      3.93 o 
  -2   6   0       49.66       53.02      3.46 o 
  -1   6   0       33.94       36.21      5.18 o 
   0   6   0        0.77        1.44      4.55 o 
   1   6   0      140.63      139.48      3.84 o 
   2   6   0       42.67       43.73      3.26 o 
   3   6   0       26.43       26.52      3.46 o 
   4   6   0      274.85      261.20     16.55 o 
   5   6   0        9.95        6.45      5.29 o 
  -1   7   0      163.08      149.11     12.02 o 
   0   7   0        6.36        8.56      3.52 o 
   1   7   0       13.09       11.40      3.44 o 
   2   7   0       90.32       91.21      5.89 o 
   3   7   0        5.64       10.59      3.39 o 
   4   7   0       19.74       21.93      4.36 o 
   5   7   0       38.14       38.08      5.76 o 
   1   8   0       37.70       31.77      3.88 o 
   2   8   0       76.07       74.26      4.25 o 
   3   8   0      101.19       99.32      8.09 o 
  -4  -7   1       94.88      102.12      7.92 o 
  -3  -7   1       67.98       66.71      6.64 o 
  -2  -7   1      156.57      162.07      7.06 o 
  -1  -7   1      146.40      140.81      6.06 o 
   0  -7   1       59.34       64.33      3.73 o 
   1  -7   1      119.81      124.36      6.08 o 
  -5  -6   1       79.59       73.40      5.54 o 
  -4  -6   1      335.46      357.69      6.45 o 
  -3  -6   1      246.85      252.01      8.00 o 
  -2  -6   1      249.64      258.65      6.61 o 
  -1  -6   1      248.34      251.44      9.63 o 
   0  -6   1      144.92      145.76      3.47 o 
   1  -6   1      311.76      309.87     21.84 o 
   2  -6   1      203.76      198.51      9.10 o 
   3  -6   1       44.46       40.28      3.78 o 
  -6  -5   1       67.40       64.88      5.66 o 
  -5  -5   1      159.02      144.86      5.55 o 
  -4  -5   1      215.50      211.23      6.96 o 
  -3  -5   1      624.32      632.56      6.83 o 
  -2  -5   1      168.15      170.41      3.66 o 
  -1  -5   1      348.77      348.26      5.60 o 
   0  -5   1      710.28      699.65     15.68 o 
   1  -5   1        1.81        6.61      3.40 o 
   2  -5   1       93.46      106.77      3.96 o 
   3  -5   1       98.25       92.63      6.36 o 
   4  -5   1        8.97       10.50      3.48 o 
  -6  -4   1       12.80       11.00      5.51 o 
  -5  -4   1      278.56      239.17      8.50 o 
  -4  -4   1        3.61        5.13      4.86 o 
  -3  -4   1      103.19      102.84      4.07 o 
  -2  -4   1      495.50      502.07      4.59 o 
  -1  -4   1       51.55       52.34      3.29 o 
   0  -4   1      322.74      310.77      3.89 o 
   1  -4   1       73.88       62.26      3.01 o 
   2  -4   1       34.58       37.60      4.93 o 
   3  -4   1      247.33      249.90      6.09 o 
   4  -4   1       67.71       69.52      3.94 o 
  -6  -3   1       73.28       76.20      6.18 o 
  -5  -3   1       79.52       78.11      5.47 o 
  -4  -3   1      256.91      239.34      5.77 o 
  -3  -3   1        5.35        5.95      4.19 o 
  -2  -3   1      312.30      267.28      4.35 o 
  -1  -3   1     1163.36     1174.75     11.71 o 
   0  -3   1      140.83      131.04      4.95 o 
   1  -3   1     1427.45     1428.80     14.02 o 
   2  -3   1      142.56      140.72      4.85 o 
   3  -3   1       61.16       62.97      3.64 o 
   4  -3   1      240.05      244.36     17.24 o 
   5  -3   1        0.36        4.06      3.69 o 
  -6  -2   1      270.91      243.60     25.52 o 
  -5  -2   1      140.11      129.60      5.76 o 
  -4  -2   1     1231.05     1208.45     60.57 o 
  -3  -2   1     1668.82     1824.53     39.32 o 
  -2  -2   1     2585.91     2644.65     67.55 o 
  -1  -2   1     4101.64     4201.16     83.74 o 
   0  -2   1      662.18      633.65     14.82 o 
   1  -2   1     3434.65     3310.20     75.42 o 
   2  -2   1     3824.16     3880.61     38.54 o 
   3  -2   1      367.06      384.10      7.55 o 
   4  -2   1      348.33      367.98     28.91 o 
   5  -2   1      259.26      295.64     22.23 o 
   6  -2   1       16.63       13.25      4.14 o 
  -6  -1   1      142.03      151.86     14.79 o 
  -5  -1   1      143.50      132.33     18.69 o 
  -4  -1   1      482.92      429.80     27.50 o 
  -3  -1   1     2139.06     2074.95     46.49 o 
  -2  -1   1     1125.68     1121.65     25.37 o 
  -1  -1   1      523.08      549.80     23.20 o 
   0  -1   1     6389.55     7049.02    265.25 o 
   1  -1   1     1794.45     1853.45     33.67 o 
   2  -1   1     1314.16     1300.74     46.43 o 
   3  -1   1     1199.14     1151.11     54.81 o 
   4  -1   1      176.10      175.35     11.76 o 
   5  -1   1      504.33      551.72     18.78 o 
   6  -1   1       60.01       72.96      6.15 o 
  -6   0   1       16.95       16.28      4.45 o 
  -5   0   1      380.62      358.69     29.40 o 
  -4   0   1      119.08      121.85      7.41 o 
  -3   0   1      717.67      653.36     40.10 o 
  -2   0   1     1329.65     1344.86     30.50 o 
  -1   0   1     1581.88     1700.16     38.33 o 
   0   0   1     2610.40     2994.80    158.90 o 
   1   0   1      278.76      352.60     14.23 o 
   2   0   1        2.27        8.08      4.69 o 
   3   0   1      520.09      524.09     16.20 o 
   4   0   1       78.71       73.19      6.04 o 
   5   0   1      128.99      121.21      8.46 o 
   6   0   1      161.32      181.57     15.16 o 
  -6   1   1       18.75       20.86      4.59 o 
  -5   1   1      156.65      166.31     10.03 o 
  -4   1   1       93.76       89.60      6.13 o 
  -3   1   1        6.45        8.67      4.24 o 
  -2   1   1      130.02      111.08      4.85 o 
  -1   1   1      163.65      174.70      6.02 o 
   0   1   1     2274.55     2404.00     60.62 o 
   2   1   1      216.71      242.85      6.33 o 
   3   1   1      636.11      751.27     15.88 o 
   4   1   1      925.52      873.58    103.84 o 
   5   1   1        0.50        2.09      5.10 o 
   6   1   1      112.41      104.35      6.11 o 
  -6   2   1       79.75       84.82      4.62 o 
  -5   2   1       44.18       48.41      3.94 o 
  -4   2   1      520.87      515.62     31.66 o 
  -3   2   1      187.90      191.86      8.00 o 
  -2   2   1      824.05      728.08     36.44 o 
  -1   2   1     3915.05     3866.80     90.15 o 
   0   2   1        1.25        5.45      4.05 o 
   1   2   1     2711.24     2948.25     39.61 o 
   2   2   1     3226.21     3888.06     43.22 o 
   3   2   1      503.30      562.88      6.49 o 
   4   2   1      894.34      896.05     28.33 o 
   5   2   1      210.50      170.74      5.84 o 
   6   2   1       81.43       84.74      9.48 o 
   7   2   1      126.05      123.21     12.10 o 
  -5   3   1       28.57       30.24      3.95 o 
  -4   3   1      180.66      189.72     12.02 o 
  -3   3   1     1001.68     1051.04     43.73 o 
  -2   3   1      698.02      698.71     38.18 o 
  -1   3   1     1043.36      964.20     75.97 o 
   0   3   1     1849.70     1675.82     79.47 o 
   1   3   1     2149.57     2131.93     74.64 o 
   2   3   1     4015.89     4351.10    109.12 o 
   3   3   1     1428.21     1465.41     10.72 o 
   4   3   1      422.83      396.44     11.69 o 
   5   3   1     1021.11      939.99      8.55 o 
   6   3   1       86.19       87.46      5.70 o 
   7   3   1       14.27       13.93      8.18 o 
  -4   4   1        8.29       14.55      4.04 o 
  -3   4   1      145.04      153.55      4.30 o 
  -2   4   1      376.26      396.20     16.77 o 
  -1   4   1       76.28       75.22      5.89 o 
   0   4   1     1387.87     1364.53     17.56 o 
   1   4   1      103.58       85.89      3.38 o 
   2   4   1       20.91       17.26      3.32 o 
   3   4   1      611.51      636.74     11.52 o 
   4   4   1        6.22        8.44      5.49 o 
   5   4   1      228.64      206.25      9.47 o 
   6   4   1      252.58      244.95      5.99 o 
  -4   5   1       38.77       36.62      4.16 o 
  -3   5   1       24.99       23.17      3.78 o 
  -2   5   1      104.44      107.72      6.47 o 
  -1   5   1       42.37       49.01      3.94 o 
   0   5   1      110.50      107.82      3.44 o 
   1   5   1      375.02      374.04      9.78 o 
   2   5   1        6.33        7.05      3.34 o 
   3   5   1       43.19       49.30      3.83 o 
   4   5   1      284.64      285.10     16.76 o 
   5   5   1        1.44        8.67      5.97 o 
   6   5   1       38.34       36.77      5.44 o 
  -3   6   1        9.39       11.19      3.87 o 
  -2   6   1        6.67        5.46      3.66 o 
  -1   6   1      227.70      247.23     11.23 o 
   0   6   1       69.03       65.99      3.32 o 
   1   6   1      173.59      164.89      5.97 o 
   2   6   1      349.60      348.43     13.31 o 
   3   6   1      125.70      125.41      7.08 o 
   4   6   1      305.01      299.23     21.60 o 
   5   6   1       46.69       52.07      9.32 o 
   6   6   1       27.22       22.99      5.71 o 
  -1   7   1       93.88       98.99      7.76 o 
   0   7   1       49.50       55.16      3.85 o 
   1   7   1      104.57      100.49      7.83 o 
   2   7   1      240.64      255.89     16.69 o 
   3   7   1      177.21      190.66     10.80 o 
   4   7   1      116.13      119.33      4.18 o 
   5   7   1      157.69      143.89      5.90 o 
   1   8   1       57.90       61.55      6.43 o 
   2   8   1       58.71       53.52      5.07 o 
   3   8   1       93.71       95.26      4.42 o 
  -4  -7   2      156.53      160.91      7.63 o 
  -3  -7   2      102.18      101.43      5.50 o 
  -2  -7   2      112.66      110.58      5.50 o 
  -1  -7   2      166.34      151.04     10.05 o 
   0  -7   2       22.69       23.84      4.35 o 
   1  -7   2       64.24       61.31      3.75 o 
  -5  -6   2        8.54        3.94      5.03 o 
  -4  -6   2       38.22       44.27      3.98 o 
  -3  -6   2      110.55      113.98      4.02 o 
  -2  -6   2        6.87       10.44      3.35 o 
  -1  -6   2       36.72       39.24      3.43 o 
   0  -6   2      295.94      297.95      7.54 o 
   1  -6   2       62.41       65.55      4.16 o 
   2  -6   2       45.99       40.70      4.20 o 
  -6  -5   2       24.26       23.09      5.80 o 
  -5  -5   2      180.70      184.82     12.06 o 
  -4  -5   2       17.90       16.87      4.11 o 
  -3  -5   2      112.17      118.75      3.66 o 
  -2  -5   2      106.49      100.47      3.39 o 
  -1  -5   2        4.63        6.73      3.25 o 
   0  -5   2       91.54       92.35      3.29 o 
   1  -5   2       32.41       34.52      2.99 o 
   2  -5   2       42.52       46.95      3.50 o 
   3  -5   2      109.27      102.84      3.86 o 
  -6  -4   2       34.05       38.33      5.85 o 
  -5  -4   2      332.96      292.18     11.79 o 
  -4  -4   2      288.22      298.33      5.11 o 
  -3  -4   2      412.99      423.91      6.18 o 
  -2  -4   2     1064.48     1076.57     15.92 o 
  -1  -4   2     1125.89     1117.50     12.84 o 
   0  -4   2      814.60      811.94      6.18 o 
   1  -4   2      666.89      651.49     25.18 o 
   2  -4   2      264.34      247.99      7.82 o 
   3  -4   2      207.22      233.68     15.01 o 
   4  -4   2      174.57      182.59      8.98 o 
  -6  -3   2       79.60       81.31      6.57 o 
  -5  -3   2      110.62       97.77      6.80 o 
  -4  -3   2      741.11      757.13     17.29 o 
  -3  -3   2      331.78      331.74      4.91 o 
  -2  -3   2     2173.15     2206.38     31.60 o 
  -1  -3   2     4360.41     4415.40     87.98 o 
   0  -3   2      367.10      339.13      7.66 o 
   1  -3   2     1085.44     1060.55      5.30 o 
   2  -3   2      929.41      868.24     25.29 o 
   3  -3   2      187.49      190.76      7.34 o 
   4  -3   2      245.86      260.86     19.41 o 
   5  -3   2       81.84       87.96      4.07 o 
  -6  -2   2      310.36      324.16     27.15 o 
  -5  -2   2       17.18       14.69      4.67 o 
  -4  -2   2      476.00      502.53      7.49 o 
  -3  -2   2      891.94      951.79     37.20 o 
  -2  -2   2       12.78       12.94      3.76 o 
  -1  -2   2      563.23      528.37      6.16 o 
   0  -2   2     1130.30     1112.85      7.04 o 
   1  -2   2     1300.23     1270.57     36.90 o 
   2  -2   2      876.29      812.45     41.15 o 
   3  -2   2      150.06      138.15      3.58 o 
   4  -2   2       38.80       37.60      3.36 o 
   5  -2   2      114.02      124.98      8.13 o 
  -6  -1   2       49.86       52.20      5.18 o 
  -5  -1   2      187.66      188.30     16.61 o 
  -4  -1   2       12.86       14.56      4.26 o 
  -3  -1   2      898.69      892.55     32.43 o 
  -2  -1   2      378.82      357.66     11.17 o 
  -1  -1   2      302.48      348.35      8.87 o 
   0  -1   2     2655.79     2734.99    109.11 o 
   1  -1   2       22.98       20.63      4.07 o 
   2  -1   2      301.55      299.37      6.00 o 
   3  -1   2      948.23      920.67     19.29 o 
   4  -1   2       37.02       33.56      3.51 o 
   5  -1   2      277.03      283.22     21.01 o 
   6  -1   2       82.89       92.69      5.05 o 
  -6   0   2        5.91        7.86      4.66 o 
  -5   0   2      463.85      460.83     43.08 o 
  -4   0   2      217.69      206.55     12.80 o 
  -3   0   2      337.45      330.87      7.41 o 
  -2   0   2     2250.89     2126.56     49.07 o 
  -1   0   2       21.11       35.66      6.73 o 
   0   0   2      710.06      829.57     15.74 o 
   1   0   2     2976.07     3209.03     88.35 o 
   2   0   2       21.67       18.93      3.57 o 
   3   0   2      907.35      873.50     36.94 o 
   4   0   2     1205.64     1113.67    113.85 o 
   5   0   2      100.01       90.26      6.20 o 
   6   0   2      129.49      132.07      7.02 o 
  -6   1   2       26.62       30.26      4.89 o 
  -5   1   2       92.29       95.57      8.09 o 
  -4   1   2      758.18      737.91     35.57 o 
  -3   1   2      221.61      210.71     12.29 o 
  -2   1   2     1960.57     1856.16     60.47 o 
   0   1   2     3044.72     3034.24     54.53 o 
   1   1   2     4088.07     4374.34     67.61 o 
   2   1   2     4911.60     5666.97     83.54 o 
   3   1   2      527.84      518.72     14.34 o 
   4   1   2     1265.90     1158.18    152.24 o 
   5   1   2      167.30      161.01     20.80 o 
   6   1   2      137.70      135.51      8.78 o 
  -5   2   2       13.39       10.07      4.18 o 
  -4   2   2      229.82      230.98     20.06 o 
  -3   2   2      499.57      494.05     27.92 o 
  -2   2   2       97.77      101.08      4.50 o 
  -1   2   2     1178.21     1155.29     47.31 o 
   0   2   2      906.09      865.80     31.30 o 
   1   2   2      871.64      943.98     11.55 o 
   2   2   2     3358.87     3747.53     80.16 o 
   3   2   2      843.58      972.85      9.57 o 
   4   2   2      240.75      224.00     13.93 o 
   5   2   2      449.04      369.02      6.08 o 
   6   2   2       84.38       85.59      7.33 o 
   7   2   2       69.05       53.08      6.41 o 
  -5   3   2       50.43       53.28      4.17 o 
  -4   3   2       38.60       41.18      5.07 o 
  -3   3   2      349.40      348.08     23.79 o 
  -2   3   2      205.20      197.76     11.22 o 
  -1   3   2        1.32        1.74      3.21 o 
   0   3   2      993.03      897.09     36.93 o 
   1   3   2      239.60      240.62      3.95 o 
   2   3   2      138.49      147.33      4.77 o 
   3   3   2      819.01      894.83     12.97 o 
   4   3   2        1.49        7.47      6.30 o 
   5   3   2      124.23       95.89      6.64 o 
   6   3   2      110.14       97.45      5.27 o 
   7   3   2        3.44        4.66      5.68 o 
  -4   4   2       13.45       19.84      4.28 o 
  -3   4   2      138.98      136.83      6.85 o 
  -2   4   2      502.52      506.51     36.66 o 
  -1   4   2        4.64        2.64      3.25 o 
   0   4   2      214.40      204.19      3.72 o 
   1   4   2      538.02      522.60      7.44 o 
   2   4   2       60.81       72.52      4.23 o 
   3   4   2      333.81      346.89     13.71 o 
   4   4   2      512.69      494.80     26.40 o 
   5   4   2      320.00      258.46      5.62 o 
   6   4   2      156.14      153.48      5.61 o 
  -4   5   2       63.73       69.21      3.96 o 
  -3   5   2       18.42       24.44      3.66 o 
  -2   5   2      148.54      148.01     15.68 o 
  -1   5   2      594.36      573.17     44.89 o 
   0   5   2      479.12      469.06     11.33 o 
   1   5   2      756.07      755.52     10.81 o 
   2   5   2      461.27      465.51      6.60 o 
   3   5   2      236.31      243.31     10.48 o 
   4   5   2      609.18      638.78     11.68 o 
   5   5   2       91.02       75.76      6.10 o 
   6   5   2       85.39       71.80      5.57 o 
  -3   6   2       40.57       45.11      3.96 o 
  -2   6   2       36.82       32.76      3.36 o 
  -1   6   2      480.40      494.85     30.41 o 
   0   6   2      158.43      161.32      9.88 o 
   1   6   2      254.53      261.93     12.66 o 
   2   6   2      671.88      682.49     27.58 o 
   3   6   2      175.95      181.54      9.91 o 
   4   6   2      249.63      267.27      9.79 o 
   5   6   2      142.00      126.61      5.13 o 
   6   6   2       49.49       46.04      5.66 o 
  -1   7   2        4.97        8.01      3.59 o 
   0   7   2       58.31       65.95      3.45 o 
   1   7   2       10.84       15.37      3.38 o 
   2   7   2       56.17       56.81      4.05 o 
   3   7   2      172.16      171.24      5.06 o 
   4   7   2        4.64        7.39      3.79 o 
   5   7   2       32.83       39.67      8.47 o 
   1   8   2       30.57       33.97      3.86 o 
   2   8   2        1.00        7.97      3.83 o 
   3   8   2       26.99       31.84      4.18 o 
  -3  -7   3        7.05        8.10      4.09 o 
  -2  -7   3        7.01       10.17      3.78 o 
  -1  -7   3       26.56       24.95      3.80 o 
   0  -7   3        6.72        8.60      3.55 o 
  -5  -6   3       40.26       43.40      5.57 o 
  -4  -6   3       71.88       78.19      4.45 o 
  -3  -6   3      203.88      216.37      5.97 o 
  -2  -6   3      125.40      124.19      3.55 o 
  -1  -6   3      161.27      174.38      4.71 o 
   0  -6   3      283.56      293.15      4.08 o 
   1  -6   3       36.73       35.25      3.40 o 
   2  -6   3       53.09       55.44      5.21 o 
  -5  -5   3      258.43      255.87     16.41 o 
  -4  -5   3      112.84      126.72      4.44 o 
  -3  -5   3      378.00      396.28      5.05 o 
  -2  -5   3      379.51      390.97      4.18 o 
  -1  -5   3      127.71      122.08      3.95 o 
   0  -5   3     1039.34     1074.31     10.11 o 
   1  -5   3      510.87      478.68     28.70 o 
   2  -5   3      124.99      114.20      7.72 o 
   3  -5   3      211.61      213.24     16.65 o 
  -6  -4   3       44.32       38.01      6.51 o 
  -5  -4   3      234.59      231.64      6.64 o 
  -4  -4   3      401.73      435.36      7.19 o 
  -3  -4   3      142.10      147.59      4.72 o 
  -2  -4   3      813.25      836.05     12.83 o 
  -1  -4   3      945.32      953.46     12.90 o 
   0  -4   3       13.68       15.45      3.17 o 
   1  -4   3      381.77      371.49     13.54 o 
   2  -4   3      179.82      167.52      3.72 o 
   3  -4   3       49.81       55.41      3.79 o 
   4  -4   3      169.00      175.36      4.18 o 
  -6  -3   3       98.40      101.89     12.72 o 
  -5  -3   3        3.56        2.83      5.02 o 
  -4  -3   3      219.95      228.58      5.07 o 
  -3  -3   3      225.02      229.41      4.56 o 
  -2  -3   3       92.05       93.31      3.83 o 
  -1  -3   3      735.11      705.82      7.36 o 
   0  -3   3        2.04        6.07      3.21 o 
   1  -3   3      124.65      129.44      3.54 o 
   2  -3   3      633.93      647.80      5.40 o 
   3  -3   3       43.47       45.74      4.56 o 
   4  -3   3      124.19      136.11     12.23 o 
   5  -3   3      118.74      126.78      4.25 o 
  -6  -2   3       86.52       95.52      9.88 o 
  -5  -2   3       27.30       25.61      4.71 o 
  -4  -2   3       45.82       39.86      4.42 o 
  -3  -2   3      289.52      281.18      5.20 o 
  -2  -2   3      259.18      257.54      4.61 o 
  -1  -2   3      484.52      449.75      6.30 o 
   0  -2   3     1753.08     1717.77     13.72 o 
   1  -2   3       40.74       35.93      3.25 o 
   2  -2   3      319.95      301.84      4.80 o 
   3  -2   3      427.89      402.88     38.01 o 
   4  -2   3        4.55        7.04      3.34 o 
   5  -2   3      190.04      203.26     16.43 o 
  -6  -1   3       65.22       70.39      5.88 o 
  -5  -1   3      427.66      421.43     48.31 o 
  -4  -1   3      303.14      290.08     23.05 o 
  -3  -1   3     1613.97     1587.93     31.28 o 
  -2  -1   3     2134.90     2028.20     19.64 o 
  -1  -1   3      170.16      152.89      4.78 o 
   0  -1   3     6862.82     6739.02     72.42 o 
   1  -1   3     5905.73     5870.34    101.13 o 
   2  -1   3      873.93      796.71     17.26 o 
   3  -1   3     1564.16     1519.81     46.17 o 
   4  -1   3      494.48      484.94     40.35 o 
   5  -1   3      120.46      119.01      7.23 o 
   6  -1   3       92.48      109.16      9.01 o 
  -6   0   3       10.39       10.90      5.19 o 
  -5   0   3      287.13      283.06     13.83 o 
  -4   0   3      455.47      440.13     17.67 o 
  -3   0   3      319.28      324.89     26.90 o 
  -2   0   3     1239.03     1143.56     32.45 o 
  -1   0   3     2023.04     2015.98     28.24 o 
   0   0   3     3041.14     3078.13     83.98 o 
   1   0   3     3099.58     3198.89     21.78 o 
   2   0   3     1214.24     1151.37     45.88 o 
   3   0   3     1039.82     1022.78     24.08 o 
   4   0   3     1440.99     1330.59    138.80 o 
   5   0   3       84.96       91.55      4.82 o 
   6   0   3       77.82       82.65      4.26 o 
  -6   1   3       57.67       64.57      7.94 o 
  -5   1   3       39.33       33.29      5.65 o 
  -4   1   3      457.85      483.73     21.58 o 
  -3   1   3      248.15      264.00     17.45 o 
  -2   1   3      916.62      926.94     10.60 o 
  -1   1   3     2904.80     2676.38    125.35 o 
   0   1   3      793.37      865.20     14.10 o 
   1   1   3      263.34      247.31      9.79 o 
   2   1   3      730.63      755.84      5.89 o 
   3   1   3        5.73       12.01      3.61 o 
   4   1   3      686.57      584.45    102.75 o 
   5   1   3      252.60      259.63     29.86 o 
   6   1   3       26.00       27.60      4.12 o 
  -5   2   3        2.13        6.69      4.46 o 
  -4   2   3       39.34       37.28      3.94 o 
  -3   2   3      151.48      143.77     10.85 o 
  -2   2   3        1.22        2.31      3.43 o 
  -1   2   3     1659.16     1556.67     62.95 o 
   0   2   3     1027.12     1006.46     41.61 o 
   1   2   3        4.83        6.28      4.17 o 
   2   2   3     1737.40     1983.86      7.96 o 
   3   2   3      678.41      750.16     19.01 o 
   4   2   3        3.21        8.50      3.90 o 
   5   2   3      356.75      318.01     29.06 o 
   6   2   3      161.85      156.54      8.92 o 
   7   2   3       36.51       32.29      5.95 o 
  -5   3   3       95.90       99.55      4.94 o 
  -4   3   3       17.59       19.66      4.93 o 
  -3   3   3      353.94      358.31     21.84 o 
  -2   3   3      791.68      769.86     47.18 o 
  -1   3   3        0.86        1.38      3.41 o 
   0   3   3     2003.43     1898.87     80.06 o 
   1   3   3     1277.69     1327.82     16.85 o 
   2   3   3      489.70      497.35     17.91 o 
   3   3   3     1777.62     1891.61     20.44 o 
   4   3   3       73.12       81.32      6.66 o 
   5   3   3      292.22      264.64     34.32 o 
   6   3   3      355.33      332.14     23.11 o 
   7   3   3       14.60        6.06      5.70 o 
  -4   4   3      118.82      114.65      3.97 o 
  -3   4   3      130.08      115.85      4.37 o 
  -2   4   3      526.22      541.71     26.76 o 
  -1   4   3      233.46      223.02      7.54 o 
   0   4   3     1111.35     1057.17     49.74 o 
   1   4   3     2905.26     2821.97     84.56 o 
   2   4   3      654.05      677.24      9.61 o 
   3   4   3     1021.22     1072.70     34.01 o 
   4   4   3     1541.06     1545.71     99.84 o 
   5   4   3       91.47       91.35      4.54 o 
   6   4   3       98.59       97.09      5.39 o 
  -4   5   3       45.87       43.39      4.76 o 
  -3   5   3       41.23       37.99      3.83 o 
  -2   5   3       67.89       69.26      4.25 o 
  -1   5   3      542.15      549.18     25.99 o 
   0   5   3       18.42       19.50      3.24 o 
   1   5   3      120.02      118.10      3.47 o 
   2   5   3      412.96      418.87      7.53 o 
   3   5   3        2.92        7.22      3.68 o 
   4   5   3      458.58      428.41     40.03 o 
   5   5   3      256.79      235.04      9.73 o 
   6   5   3       16.68       16.55      5.27 o 
  -3   6   3       32.08       28.71      3.74 o 
  -2   6   3        2.89        2.84      3.65 o 
  -1   6   3      129.43      128.55      8.12 o 
   0   6   3       92.43       92.89      6.82 o 
   1   6   3        1.33        0.53      3.25 o 
   2   6   3      114.74      113.15      3.77 o 
   3   6   3       86.55       94.23      5.81 o 
   4   6   3        3.86        4.92      4.06 o 
   5   6   3       57.88       56.26      9.34 o 
   6   6   3       29.19       28.02      5.67 o 
  -1   7   3       17.34       20.35      3.49 o 
   0   7   3       92.29       93.42      8.20 o 
   1   7   3       74.71       73.83      7.65 o 
   2   7   3       76.80       75.50      4.17 o 
   3   7   3      238.64      246.74      7.08 o 
   4   7   3        7.88        8.33      3.69 o 
   5   7   3       43.38       37.83      5.09 o 
   1   8   3       93.00       98.01      6.12 o 
   2   8   3       41.21       40.41      3.84 o 
   3   8   3      113.80      103.65      3.83 o 
  -3  -7   4      126.30      121.83      8.53 o 
  -2  -7   4      141.72      133.32      5.71 o 
  -1  -7   4       98.75       99.63      6.30 o 
   0  -7   4       78.34       71.94      3.89 o 
  -4  -6   4       90.64      100.96      4.52 o 
  -3  -6   4      190.06      205.70      5.27 o 
  -2  -6   4      231.32      237.35      5.10 o 
  -1  -6   4       57.62       58.22      4.33 o 
   0  -6   4      207.10      198.46      4.32 o 
   1  -6   4       90.11       78.48      3.55 o 
   2  -6   4       25.93       24.74      3.68 o 
  -5  -5   4       67.41       68.99      5.24 o 
  -4  -5   4       55.77       59.59      4.25 o 
  -3  -5   4       19.67       18.71      3.72 o 
  -2  -5   4       86.14       87.04      3.61 o 
  -1  -5   4      278.55      278.98      3.74 o 
   0  -5   4      209.53      206.15      3.32 o 
   1  -5   4       92.85       85.73     10.74 o 
   2  -5   4       49.07       46.66      5.70 o 
   3  -5   4       35.81       33.84      3.84 o 
  -6  -4   4       56.75       52.73     10.60 o 
  -5  -4   4       34.08       35.12      4.76 o 
  -4  -4   4      109.33      121.42      4.32 o 
  -3  -4   4       34.50       37.46      3.87 o 
  -2  -4   4        5.92        7.67      3.29 o 
  -1  -4   4       60.17       62.33      3.49 o 
   0  -4   4        1.07        8.42      3.38 o 
   1  -4   4      150.55      149.77      3.77 o 
   2  -4   4      159.14      146.91     10.33 o 
   3  -4   4       54.50       53.24      6.29 o 
   4  -4   4      130.23      112.43      3.87 o 
  -6  -3   4      137.66      130.90     10.86 o 
  -5  -3   4       50.82       57.29      4.81 o 
  -4  -3   4      345.41      361.47      5.05 o 
  -3  -3   4      591.02      604.30     14.08 o 
  -2  -3   4      591.21      589.57     10.00 o 
  -1  -3   4     1638.25     1625.54     34.25 o 
   0  -3   4      565.80      565.19      4.28 o 
   1  -3   4      520.79      513.54      4.24 o 
   2  -3   4      824.71      829.31     10.78 o 
   3  -3   4      285.22      286.00     17.87 o 
   4  -3   4       81.20       75.87      4.87 o 
   5  -3   4       89.26       88.62      4.05 o 
  -6  -2   4       65.47       75.03      6.98 o 
  -5  -2   4      179.57      194.11     13.90 o 
  -4  -2   4      107.92      111.27      4.76 o 
  -3  -2   4     1472.43     1498.05     16.41 o 
  -2  -2   4     2290.46     2307.05     28.41 o 
  -1  -2   4      580.13      558.03      6.06 o 
   0  -2   4     2143.30     1978.40     12.20 o 
   1  -2   4     1047.48      979.42     25.52 o 
   2  -2   4      783.01      754.21     29.72 o 
   3  -2   4      724.92      679.31     46.29 o 
   4  -2   4      118.79      121.92      7.54 o 
   5  -2   4      350.56      367.16     18.71 o 
  -6  -1   4        8.10        3.76      7.21 o 
  -5  -1   4      289.29      293.47     25.97 o 
  -4  -1   4      197.02      192.74     14.57 o 
  -3  -1   4       86.95       82.14      4.53 o 
  -2  -1   4      789.30      763.04      6.12 o 
  -1  -1   4      277.56      274.67      7.82 o 
   0  -1   4     3125.73     3146.17     23.96 o 
   1  -1   4     1468.24     1379.59     28.84 o 
   2  -1   4       42.54       41.89      3.41 o 
   3  -1   4      450.24      418.42     23.88 o 
   4  -1   4      154.04      152.60     17.93 o 
   5  -1   4        9.43       13.18      3.58 o 
   6  -1   4       94.89      111.06     10.87 o 
  -6   0   4       18.07       15.80     10.14 o 
  -5   0   4       42.44       48.95      7.13 o 
  -4   0   4      344.30      347.69     60.77 o 
  -3   0   4       52.76       54.27      5.33 o 
  -2   0   4       45.62       41.78      4.47 o 
  -1   0   4     1114.69     1090.04     26.32 o 
   0   0   4       21.02       22.02      4.35 o 
   1   0   4      873.55      850.21     19.59 o 
   2   0   4      751.79      701.46     23.09 o 
   3   0   4       14.21       12.77      3.24 o 
   4   0   4      924.16      828.17     60.94 o 
   5   0   4       78.62       82.56      6.56 o 
   6   0   4       16.32       18.01      3.99 o 
  -6   1   4      101.40      112.21     10.95 o 
  -5   1   4       19.72       22.53      4.92 o 
  -4   1   4      232.69      223.61     33.57 o 
  -3   1   4      487.54      498.58     25.72 o 
  -2   1   4        2.70        6.70      4.61 o 
  -1   1   4     1070.11     1038.43     17.68 o 
   0   1   4      627.37      583.86     23.97 o 
   1   1   4       12.49       11.32      3.95 o 
   2   1   4     1745.83     1726.76     41.64 o 
   3   1   4     1019.74     1018.65     59.58 o 
   4   1   4      443.97      431.78     38.33 o 
   5   1   4      340.82      326.66     27.06 o 
   6   1   4       34.62       33.82      4.19 o 
  -5   2   4       73.19       69.21      7.32 o 
  -4   2   4       43.60       47.02      7.21 o 
  -3   2   4      681.13      677.05     23.39 o 
  -2   2   4     2646.90     2687.40     96.72 o 
  -1   2   4     1707.82     1638.63     66.76 o 
   0   2   4     2576.44     2486.32     85.18 o 
   1   2   4     2373.65     2395.47    108.18 o 
   2   2   4     1507.20     1557.97     46.65 o 
   3   2   4     1797.83     1800.31     55.05 o 
   4   2   4      131.72      115.68     10.43 o 
   5   2   4      595.54      602.79     46.27 o 
   6   2   4      406.42      416.93     15.26 o 
  -5   3   4       75.50       78.65      5.99 o 
  -4   3   4       40.63       44.01      4.27 o 
  -3   3   4       77.37       77.62      4.69 o 
  -2   3   4      523.10      530.02     26.05 o 
  -1   3   4       72.13       63.32      3.50 o 
   0   3   4     1168.43     1208.10     10.16 o 
   1   3   4     2016.72     2103.20     31.73 o 
   2   3   4      449.14      474.16     11.08 o 
   3   3   4      963.72     1054.64     20.61 o 
   4   3   4      377.86      377.56     30.47 o 
   5   3   4      144.77      126.87      5.64 o 
   6   3   4      266.57      255.01      5.90 o 
  -4   4   4       82.40       83.08      5.68 o 
  -3   4   4       22.13       19.94      3.85 o 
  -2   4   4      102.04      105.09      5.14 o 
  -1   4   4      223.33      217.53      4.58 o 
   0   4   4       97.02       91.38      8.24 o 
   1   4   4      405.41      397.90      9.00 o 
   2   4   4      240.36      237.63      4.11 o 
   3   4   4        1.09        8.25      3.45 o 
   4   4   4      235.24      205.17     19.00 o 
   5   4   4       33.10       33.94      4.91 o 
   6   4   4       17.70       19.07      5.28 o 
  -3   5   4       80.11       78.00      4.86 o 
  -2   5   4        0.56        5.92      3.09 o 
  -1   5   4      185.31      183.70      9.44 o 
   0   5   4       48.16       42.63      3.37 o 
   1   5   4       43.04       49.25      3.28 o 
   2   5   4      318.45      319.61     11.37 o 
   3   5   4      108.21      109.35      6.96 o 
   4   5   4      558.58      582.59     29.39 o 
   5   5   4      193.92      170.56      5.41 o 
   6   5   4        9.31       17.37      5.33 o 
  -3   6   4       41.50       46.83      4.30 o 
  -2   6   4       53.92       47.23      3.60 o 
  -1   6   4      170.98      175.90     10.19 o 
   0   6   4      263.80      274.38      3.66 o 
   1   6   4       75.43       74.14      3.96 o 
   2   6   4      266.06      257.93     11.32 o 
   3   6   4      354.06      383.12      6.16 o 
   4   6   4       39.40       39.55      4.15 o 
   5   6   4      183.91      166.20      5.63 o 
   6   6   4      122.34      119.44      5.41 o 
  -1   7   4       20.79       22.79      3.67 o 
   0   7   4      127.57      123.53      9.96 o 
   1   7   4      226.36      231.02     15.39 o 
   2   7   4       64.20       60.24      3.69 o 
   3   7   4      288.01      302.62     13.10 o 
   4   7   4       68.76       73.48      4.38 o 
   5   7   4       56.78       53.95      4.95 o 
   1   8   4       47.04       47.89      5.67 o 
   2   8   4       44.90       47.46      6.01 o 
   3   8   4       11.82        8.87      3.89 o 
  -4  -6   5        3.09        8.94      5.06 o 
  -3  -6   5       13.16       18.08      3.96 o 
  -2  -6   5       35.50       37.69      5.01 o 
  -1  -6   5        0.35        1.52      4.27 o 
   0  -6   5       49.58       44.48      4.46 o 
   1  -6   5       20.77       17.21      3.76 o 
  -5  -5   5       64.32       71.22      5.47 o 
  -4  -5   5      115.44      139.42      4.77 o 
  -3  -5   5       67.90       70.63      3.77 o 
  -2  -5   5      257.39      278.23      7.65 o 
  -1  -5   5      289.68      295.67     10.68 o 
   0  -5   5       54.66       61.74      3.53 o 
   1  -5   5      158.09      155.28     11.12 o 
   2  -5   5       64.98       59.34      3.70 o 
   3  -5   5       14.26       12.30      3.91 o 
  -5  -4   5       36.64       43.03      5.02 o 
  -4  -4   5      277.93      301.47      5.04 o 
  -3  -4   5      204.42      229.90      4.14 o 
  -2  -4   5       94.15       96.47      3.64 o 
  -1  -4   5     1513.54     1535.11     32.13 o 
   0  -4   5      650.04      645.43      9.73 o 
   1  -4   5      339.99      344.44      9.17 o 
   2  -4   5      631.23      635.48     27.57 o 
   3  -4   5      157.11      146.37      7.55 o 
   4  -4   5       68.55       75.63     10.75 o 
  -6  -3   5      123.22      120.11      7.47 o 
  -5  -3   5      102.37      109.29      6.04 o 
  -4  -3   5      128.62      137.50      4.49 o 
  -3  -3   5      681.92      714.33     14.67 o 
  -2  -3   5      560.87      591.89      8.38 o 
  -1  -3   5      150.42      144.84      3.61 o 
   0  -3   5      530.62      529.39     16.88 o 
   1  -3   5      237.43      232.69      8.81 o 
   2  -3   5      267.78      272.34     13.91 o 
   3  -3   5      339.00      333.67     19.09 o 
   4  -3   5       19.30       26.00      4.12 o 
  -6  -2   5       11.36       10.55      6.17 o 
  -5  -2   5      118.91      126.72      7.65 o 
  -4  -2   5       53.16       53.20      4.25 o 
  -3  -2   5      195.81      191.50      4.48 o 
  -2  -2   5      507.80      510.75      9.02 o 
  -1  -2   5       27.45       34.38      3.19 o 
   0  -2   5      365.06      355.13      8.50 o 
   1  -2   5      604.47      592.27     19.83 o 
   2  -2   5       25.23       32.29      3.34 o 
   3  -2   5      418.41      437.48      9.97 o 
   4  -2   5      167.42      175.53     13.14 o 
   5  -2   5       50.84       55.46      5.35 o 
  -6  -1   5        0.72        4.33      7.27 o 
  -5  -1   5       74.66       78.91      5.80 o 
  -4  -1   5       75.01       82.32      6.64 o 
  -3  -1   5       39.55       37.94      4.01 o 
  -2  -1   5      668.76      656.19     11.38 o 
  -1  -1   5      549.67      528.58     14.05 o 
   0  -1   5       63.20       60.55      3.42 o 
   1  -1   5      525.93      467.09     14.87 o 
   2  -1   5      222.15      208.73      9.04 o 
   3  -1   5        0.61        2.92      3.27 o 
   4  -1   5      363.74      355.42     30.11 o 
   5  -1   5      175.44      179.40     13.54 o 
   6  -1   5       59.80       57.93      4.93 o 
  -6   0   5       63.24       66.70      6.74 o 
  -5   0   5       59.59       56.07      6.50 o 
  -4   0   5      569.88      584.35     64.64 o 
  -3   0   5      372.42      383.31     15.09 o 
  -2   0   5      129.21      119.04      6.37 o 
  -1   0   5     3663.57     3501.73    131.96 o 
   0   0   5     2794.41     2743.71     42.33 o 
   1   0   5     1702.03     1609.93     55.99 o 
   2   0   5     2374.64     2213.06    161.08 o 
   3   0   5      597.32      546.19     57.97 o 
   4   0   5      640.78      590.36     51.97 o 
   5   0   5      163.79      168.22     22.80 o 
   6   0   5       24.96       22.69      4.13 o 
  -5   1   5       32.95       41.49      5.15 o 
  -4   1   5      121.67      109.15     16.83 o 
  -3   1   5      511.63      520.01     18.32 o 
  -2   1   5      218.83      222.56      4.88 o 
  -1   1   5     2200.16     2113.17     17.13 o 
   0   1   5     1719.78     1659.46     27.52 o 
   1   1   5      638.04      600.48     11.91 o 
   2   1   5     2809.81     2639.92    108.99 o 
   3   1   5     1639.93     1650.39    159.76 o 
   4   1   5      181.52      178.13     21.16 o 
   5   1   5      342.69      326.76     18.65 o 
   6   1   5      158.55      182.60     10.20 o 
  -5   2   5      100.50      100.89      5.41 o 
  -4   2   5       31.99       25.80      4.92 o 
  -3   2   5      438.63      442.90     35.12 o 
  -2   2   5      811.03      858.12     23.29 o 
  -1   2   5       94.94       97.12      3.80 o 
   0   2   5      670.05      637.85     13.50 o 
   1   2   5      257.53      231.52      4.11 o 
   2   2   5       13.34       26.41      3.55 o 
   3   2   5     1347.91     1307.07    108.61 o 
   4   2   5      119.06      117.26      9.95 o 
   5   2   5      100.55      105.44      9.59 o 
   6   2   5      204.91      230.50     17.06 o 
  -5   3   5       31.56       27.51      7.58 o 
  -4   3   5       19.48       23.94      4.83 o 
  -3   3   5        0.51        6.16      5.07 o 
  -2   3   5      663.89      642.28     24.38 o 
  -1   3   5      118.99      118.20      3.66 o 
   0   3   5       51.78       53.88      4.32 o 
   1   3   5     1359.87     1378.74     84.04 o 
   2   3   5      100.21      110.83      5.68 o 
   3   3   5       24.25       24.20      3.41 o 
   4   3   5      347.72      367.04     10.77 o 
   5   3   5       90.87       82.04      6.73 o 
   6   3   5      166.20      141.29      6.60 o 
  -4   4   5       90.93       95.40      5.29 o 
  -3   4   5       70.79       72.89      4.57 o 
  -2   4   5       14.04       16.14      3.66 o 
  -1   4   5      560.74      566.85     25.34 o 
   0   4   5      171.49      175.63      3.84 o 
   1   4   5      442.52      449.98     15.20 o 
   2   4   5     1013.37     1026.47     17.81 o 
   3   4   5        3.80        4.37      3.64 o 
   4   4   5      613.40      590.38     24.35 o 
   5   4   5      364.60      310.44     20.75 o 
   6   4   5       11.04       12.92      4.83 o 
  -3   5   5      105.76      104.50      4.29 o 
  -2   5   5        6.72        4.89      3.69 o 
  -1   5   5      438.58      460.58     27.26 o 
   0   5   5      742.14      746.37     27.66 o 
   1   5   5      189.39      202.87      4.66 o 
   2   5   5     1063.62     1081.04     33.31 o 
   3   5   5      861.59      835.13     42.71 o 
   4   5   5      145.13      147.02     10.19 o 
   5   5   5      220.24      205.25     15.27 o 
   6   5   5       72.51       68.40      5.59 o 
  -2   6   5       81.82       75.01      4.57 o 
  -1   6   5       10.06        9.69      3.53 o 
   0   6   5      107.45      114.28      9.54 o 
   1   6   5       81.37       70.83      4.23 o 
   2   6   5        2.10        1.54      3.07 o 
   3   6   5      374.66      390.15     17.98 o 
   4   6   5      114.83      115.85      8.26 o 
   5   6   5       48.28       40.98      4.75 o 
   6   6   5      148.32      145.94      5.94 o 
  -1   7   5        7.72        4.53      4.33 o 
   0   7   5       10.48       13.50      4.23 o 
   1   7   5       76.17       75.23      4.33 o 
   2   7   5        6.99        7.99      4.01 o 
   3   7   5       29.49       30.79      4.38 o 
   4   7   5       23.47       32.44      4.22 o 
   5   7   5        6.71        4.18      4.98 o 
   1   8   5       45.54       47.39      4.60 o 
   2   8   5       71.20       66.01      4.72 o 
   3   8   5        0.76        4.50      4.03 o 
  -3  -6   6      121.99      125.96      4.54 o 
  -2  -6   6      154.13      162.45      9.66 o 
  -1  -6   6       79.87       80.84      3.77 o 
   0  -6   6      104.52       91.98     12.34 o 
   1  -6   6      119.97      102.29      4.57 o 
  -4  -5   6      142.36      161.10      4.64 o 
  -3  -5   6      155.22      167.83      4.17 o 
  -2  -5   6      116.02      116.88      4.33 o 
  -1  -5   6      289.02      296.05      7.33 o 
   0  -5   6      139.37      138.70      4.51 o 
   1  -5   6       96.23       90.84      3.56 o 
   2  -5   6       99.40       98.49     11.06 o 
  -5  -4   6       15.23       18.27      4.60 o 
  -4  -4   6       44.96       47.55      4.02 o 
  -3  -4   6       71.29       75.34      3.92 o 
  -2  -4   6      170.12      176.92      5.18 o 
  -1  -4   6      453.20      449.76     20.40 o 
   0  -4   6       73.48       69.59      6.74 o 
   1  -4   6       68.20       62.92      5.07 o 
   2  -4   6      138.77      133.98      8.21 o 
   3  -4   6       32.10       29.76      4.04 o 
  -5  -3   6       38.91       46.26      4.87 o 
  -4  -3   6       16.81       17.06      4.10 o 
  -3  -3   6       52.14       55.79      3.72 o 
  -2  -3   6        4.50        8.09      3.70 o 
  -1  -3   6        0.31        4.76      3.06 o 
   0  -3   6      239.23      224.22     13.96 o 
   1  -3   6       68.86       70.10      3.91 o 
   2  -3   6      105.70       88.79      9.59 o 
   3  -3   6      300.82      294.94     23.97 o 
   4  -3   6       12.52       12.23      4.52 o 
  -5  -2   6      160.10      169.75     12.37 o 
  -4  -2   6      129.45      136.07      5.13 o 
  -3  -2   6      245.05      253.81      5.63 o 
  -2  -2   6     1185.90     1193.11     29.98 o 
  -1  -2   6      152.56      153.33      4.70 o 
   0  -2   6      767.62      764.40     26.51 o 
   1  -2   6     1192.48     1088.84     99.61 o 
   2  -2   6      248.48      245.41      8.13 o 
   3  -2   6      379.12      389.07      9.48 o 
   4  -2   6      161.72      167.65      8.27 o 
   5  -2   6       43.22       42.02      3.92 o 
  -5  -1   6       49.78       43.41      6.50 o 
  -4  -1   6      433.57      441.63     28.87 o 
  -3  -1   6      498.93      510.11     13.89 o 
  -2  -1   6      606.13      589.42     20.00 o 
  -1  -1   6     1233.84     1148.01     46.71 o 
   0  -1   6      619.77      571.29     24.82 o 
   1  -1   6     1668.35     1568.36    102.30 o 
   2  -1   6      806.45      821.78     18.37 o 
   3  -1   6      185.85      165.94     11.93 o 
   4  -1   6     1143.74     1134.53     80.30 o 
   5  -1   6      215.42      244.56     21.09 o 
  -5   0   6       24.34       21.36      5.68 o 
  -4   0   6      107.10      115.78     17.46 o 
  -3   0   6      255.42      256.65     16.99 o 
  -2   0   6       61.62       62.86      4.57 o 
  -1   0   6     2516.32     2552.73     18.45 o 
   0   0   6      788.70      728.53     27.49 o 
   1   0   6       47.27       41.13      3.13 o 
   2   0   6     1241.25     1159.05     73.14 o 
   3   0   6       45.86       46.87      4.12 o 
   4   0   6       36.61       33.71      3.52 o 
   5   0   6      263.45      277.12     21.00 o 
   6   0   6       29.79       31.27      4.07 o 
  -5   1   6       47.06       48.80      5.63 o 
  -4   1   6       18.20       19.71      5.05 o 
  -3   1   6      157.34      151.07     23.51 o 
  -2   1   6      139.92      146.57      4.65 o 
  -1   1   6       25.80       28.50      3.68 o 
   0   1   6      745.07      708.17     16.00 o 
   1   1   6      147.03      140.84      8.51 o 
   2   1   6       90.16       94.03      7.30 o 
   3   1   6     1128.08      998.10     89.89 o 
   4   1   6       23.95       26.16      3.55 o 
   5   1   6       83.71       83.42      6.89 o 
   6   1   6      199.84      218.24     15.57 o 
  -5   2   6       75.33       75.00      5.89 o 
  -4   2   6       44.30       38.01      5.15 o 
  -3   2   6       11.14       16.77      4.65 o 
  -2   2   6      409.14      412.96      5.80 o 
  -1   2   6       19.10       16.61      3.85 o 
   0   2   6      157.46      149.90      5.68 o 
   1   2   6      881.83      847.77      8.71 o 
   2   2   6      353.73      382.89     13.12 o 
   3   2   6     1070.79     1167.77     39.48 o 
   4   2   6      254.41      254.84     25.16 o 
   5   2   6       25.69       22.95      4.39 o 
   6   2   6      229.44      246.10     18.70 o 
  -4   3   6      117.10      114.41      6.14 o 
  -3   3   6      237.30      246.42      7.34 o 
  -2   3   6      691.88      743.48     40.06 o 
  -1   3   6      536.95      520.43     23.26 o 
   0   3   6      540.97      555.67      8.96 o 
   1   3   6     1561.49     1534.53    100.02 o 
   2   3   6      729.46      684.97     47.04 o 
   3   3   6      159.23      160.14      8.87 o 
   4   3   6     1088.72     1004.63    117.67 o 
   5   3   6      410.31      402.06     35.56 o 
   6   3   6       51.28       54.91      4.62 o 
  -4   4   6       35.26       40.70      7.43 o 
  -3   4   6       69.34       75.13     11.43 o 
  -2   4   6        5.16        4.93      3.58 o 
  -1   4   6      560.41      597.79     24.83 o 
   0   4   6      382.50      360.68     16.65 o 
   1   4   6      271.24      269.91     10.22 o 
   2   4   6     1036.16     1071.88     84.23 o 
   3   4   6       96.79      107.91      7.66 o 
   4   4   6      324.12      300.21     25.25 o 
   5   4   6      378.96      393.02     26.04 o 
   6   4   6       33.62       26.74      4.95 o 
  -3   5   6       59.50       57.12      4.06 o 
  -2   5   6       13.28       15.72      3.54 o 
  -1   5   6       87.49       89.43      4.30 o 
   0   5   6      232.51      218.94     12.37 o 
   1   5   6       14.71       16.67      5.03 o 
   2   5   6       71.45       71.32      3.63 o 
   3   5   6      118.90      125.69      4.99 o 
   4   5   6        0.62       -1.37      3.50 o 
   5   5   6       75.35       69.94      4.16 o 
   6   5   6       59.24       54.42     10.51 o 
  -2   6   6       45.99       48.85      3.88 o 
  -1   6   6        0.41        3.19      3.52 o 
   0   6   6       50.32       52.04      3.80 o 
   1   6   6       89.95       81.48      3.62 o 
   2   6   6        9.01       16.05      3.45 o 
   3   6   6      533.44      563.79     23.86 o 
   4   6   6       74.26       71.40      3.62 o 
   5   6   6        3.03        2.96      3.91 o 
  -1   7   6       31.57       35.57      3.82 o 
   0   7   6       11.17       11.01      3.74 o 
   1   7   6      143.02      143.35     10.53 o 
   2   7   6       60.04       57.25      3.68 o 
   3   7   6       27.06       30.40      3.92 o 
   4   7   6      152.08      155.47      8.67 o 
   5   7   6       49.77       44.93      4.63 o 
   1   8   6       27.42       30.77      5.27 o 
   2   8   6      129.38      129.33      4.52 o 
   3   8   6       13.61       16.94      4.24 o 
  -2  -6   7       18.24       21.46      3.83 o 
  -1  -6   7       40.82       37.81      4.77 o 
  -4  -5   7       19.49       20.82      4.41 o 
  -3  -5   7       22.94       26.14      3.84 o 
  -2  -5   7        0.24        5.39      3.49 o 
  -1  -5   7       73.09       63.50      7.24 o 
   0  -5   7        7.30       10.49      3.62 o 
   1  -5   7        9.72       11.51      3.60 o 
   2  -5   7       58.51       53.86      5.58 o 
  -4  -4   7       39.69       45.21      4.52 o 
  -3  -4   7      194.98      213.29      6.69 o 
  -2  -4   7      139.48      141.84     10.52 o 
  -1  -4   7       84.56       84.78      4.49 o 
   0  -4   7      182.64      186.60     16.18 o 
   1  -4   7       53.10       57.22      3.54 o 
   2  -4   7       48.02       50.28      3.11 o 
   3  -4   7      122.08      118.66      7.46 o 
  -5  -3   7       90.14       97.08      5.37 o 
  -4  -3   7       48.05       55.33      4.25 o 
  -3  -3   7       66.52       63.87      3.95 o 
  -2  -3   7      860.46      885.65     33.04 o 
  -1  -3   7      464.26      431.43     25.87 o 
   0  -3   7      556.98      544.94     30.43 o 
   1  -3   7      814.52      728.79     53.59 o 
   2  -3   7      281.65      253.54     18.11 o 
   3  -3   7      245.92      249.55     24.17 o 
   4  -3   7       46.97       42.47      3.52 o 
  -5  -2   7       80.69       72.83      5.47 o 
  -4  -2   7      222.38      227.31     11.39 o 
  -3  -2   7      199.23      210.07      7.63 o 
  -2  -2   7      292.40      290.10     14.01 o 
  -1  -2   7      240.37      234.26     14.80 o 
   0  -2   7      302.46      286.48     17.46 o 
   1  -2   7      569.47      571.98     18.42 o 
   2  -2   7      305.12      280.77     25.03 o 
   3  -2   7       87.40       92.58      4.73 o 
   4  -2   7      184.99      203.09     13.01 o 
   5  -2   7       56.29       63.82      4.67 o 
  -5  -1   7       18.34        9.01      9.80 o 
  -4  -1   7      143.02      145.00     13.98 o 
  -3  -1   7      129.83      133.85      7.74 o 
  -2  -1   7        0.89        1.95      3.79 o 
  -1  -1   7      369.78      351.59     20.97 o 
   0  -1   7      221.23      224.27     19.69 o 
   1  -1   7       82.59       78.25      3.80 o 
   2  -1   7      528.02      487.48     46.02 o 
   3  -1   7      129.67      122.20      9.46 o 
   4  -1   7      175.14      177.47     10.46 o 
   5  -1   7       96.43      105.78      7.09 o 
  -5   0   7        5.19       10.22      5.71 o 
  -4   0   7       23.40       25.14      5.28 o 
  -3   0   7      306.74      308.30     38.71 o 
  -2   0   7       55.01       57.41      4.03 o 
  -1   0   7      207.40      209.47      4.89 o 
   0   0   7      242.42      223.21     12.50 o 
   1   0   7       28.10       27.56      4.56 o 
   2   0   7       48.89       43.74      4.25 o 
   3   0   7      172.99      154.52     12.54 o 
   4   0   7      242.32      235.02     16.64 o 
   5   0   7      212.31      210.77     16.92 o 
  -5   1   7      101.51       97.59      5.80 o 
  -4   1   7       34.54       46.95      5.20 o 
  -3   1   7      103.43      107.44      5.00 o 
  -2   1   7      736.55      772.99     15.85 o 
  -1   1   7      612.26      629.60     17.14 o 
   0   1   7     1422.56     1370.11     79.47 o 
   1   1   7     1084.80     1007.22     71.99 o 
   2   1   7      596.98      516.21     50.29 o 
   3   1   7     1300.32     1144.73     95.40 o 
   4   1   7       81.81       87.19      5.04 o 
   5   1   7       80.05       89.63      5.53 o 
   6   1   7      213.84      224.89     20.62 o 
  -5   2   7       41.26       32.44      5.93 o 
  -4   2   7       68.38       73.22      5.24 o 
  -3   2   7       17.89       17.40      4.50 o 
  -2   2   7      810.87      883.96     28.87 o 
  -1   2   7      287.72      287.63     16.95 o 
   0   2   7      341.44      328.56     23.49 o 
   1   2   7     2314.02     2346.93    103.68 o 
   2   2   7      685.92      714.72     32.42 o 
   3   2   7      474.80      440.25     45.07 o 
   4   2   7      513.15      546.45     37.26 o 
   5   2   7      118.03      125.84     10.84 o 
   6   2   7      175.49      194.66     18.82 o 
  -4   3   7      125.33      119.04      5.53 o 
  -3   3   7       99.12       96.96     16.56 o 
  -2   3   7        3.18        4.55      4.03 o 
  -1   3   7      297.27      289.69     15.75 o 
   0   3   7       27.45       23.77      3.50 o 
   1   3   7       42.90       43.37      4.34 o 
   2   3   7      807.59      870.96      9.88 o 
   3   3   7       26.48       33.57      5.88 o 
   4   3   7      304.40      292.53     25.93 o 
   5   3   7      176.31      199.78     16.25 o 
   6   3   7        1.47        1.38      5.45 o 
  -4   4   7        2.53        7.19      4.79 o 
  -3   4   7      139.83      133.28     13.27 o 
  -2   4   7        3.92        1.60      3.69 o 
  -1   4   7      119.14      117.65      4.88 o 
   0   4   7      360.44      361.81     18.56 o 
   1   4   7        5.43        7.66      3.30 o 
   2   4   7      156.43      167.31      3.74 o 
   3   4   7       63.76       68.49      8.21 o 
   4   4   7       56.72       52.67      3.75 o 
   5   4   7      323.29      307.54     13.91 o 
   6   4   7       42.45       36.18      4.32 o 
  -3   5   7       20.05       27.04      4.69 o 
  -2   5   7       57.31       53.02      4.07 o 
  -1   5   7       22.91       27.41      3.74 o 
   0   5   7      214.14      190.42      5.18 o 
   1   5   7      162.40      157.85      5.38 o 
   2   5   7        6.02        4.86      3.32 o 
   3   5   7      480.99      525.69      7.32 o 
   4   5   7      136.63      128.93     14.40 o 
   5   5   7       32.54       30.05      4.07 o 
   6   5   7      186.82      181.26     13.31 o 
  -2   6   7      105.32      107.12      4.46 o 
  -1   6   7       76.72       76.27      5.28 o 
   0   6   7       70.99       68.84      4.36 o 
   1   6   7      437.80      466.04     14.01 o 
   2   6   7      197.00      205.45     13.15 o 
   3   6   7      205.44      220.56     11.29 o 
   4   6   7      146.89      160.66     11.60 o 
   5   6   7       27.41       28.78      4.58 o 
  -1   7   7       23.68       30.93      4.18 o 
   0   7   7        5.34        6.51      3.43 o 
   1   7   7       19.13       20.00      3.62 o 
   2   7   7      105.90      112.62      7.58 o 
   3   7   7       39.28       36.02      3.58 o 
   4   7   7       80.92       73.77      4.25 o 
  -3  -5   8      105.88      106.40      4.58 o 
  -2  -5   8       44.60       47.94      3.93 o 
  -1  -5   8      137.86      120.94      7.88 o 
   0  -5   8      139.72      139.45      8.48 o 
   1  -5   8       80.68       79.53      3.47 o 
  -4  -4   8       63.08       57.62      4.68 o 
  -3  -4   8      114.18      115.55      4.59 o 
  -2  -4   8      168.13      176.12     13.15 o 
  -1  -4   8      155.99      153.82     15.60 o 
   0  -4   8      172.42      161.08     14.88 o 
   1  -4   8      110.09      117.63      5.63 o 
   2  -4   8       91.16       89.09      6.21 o 
  -4  -3   8       24.03       27.47      4.28 o 
  -3  -3   8       92.43       94.02      4.09 o 
  -2  -3   8      434.49      432.11     28.15 o 
  -1  -3   8       29.19       33.22      3.50 o 
   0  -3   8      115.81      101.72      7.86 o 
   1  -3   8      223.49      217.21     23.45 o 
   2  -3   8       10.13        9.36      3.58 o 
   3  -3   8       53.84       52.42      5.37 o 
  -5  -2   8       16.38       16.81      5.67 o 
  -4  -2   8       43.22       44.84      4.45 o 
  -3  -2   8        1.14        5.16      4.13 o 
  -2  -2   8       10.55       13.94      3.63 o 
  -1  -2   8      132.46      125.16     12.47 o 
   0  -2   8       10.46       10.82      3.48 o 
   1  -2   8      177.94      154.89     12.32 o 
   2  -2   8      273.48      266.44     24.74 o 
   3  -2   8        8.64       10.24      4.57 o 
   4  -2   8       87.05       82.03      6.05 o 
  -5  -1   8       17.71       26.74      6.48 o 
  -4  -1   8      100.08      104.01     14.57 o 
  -3  -1   8      348.66      339.55     23.13 o 
  -2  -1   8       24.36       25.57      3.74 o 
  -1  -1   8      596.36      575.39     47.52 o 
   0  -1   8      604.16      551.39     61.73 o 
   1  -1   8      170.63      158.96     13.06 o 
   2  -1   8      702.78      641.37     66.26 o 
   3  -1   8      104.29       97.98      3.22 o 
   4  -1   8       96.84      104.25      6.87 o 
   5  -1   8      155.57      159.03      9.94 o 
  -5   0   8       55.20       45.36      7.09 o 
  -4   0   8       79.88       79.46      5.46 o 
  -3   0   8      298.54      303.08     52.00 o 
  -2   0   8      224.40      231.08     15.04 o 
  -1   0   8      295.99      294.36     18.56 o 
   0   0   8     1237.67     1129.72    108.47 o 
   1   0   8      337.63      315.89     34.54 o 
   2   0   8      335.88      327.61     36.02 o 
   3   0   8     1642.61     1623.90    151.78 o 
   4   0   8      253.34      264.89     17.01 o 
   5   0   8       95.23      111.03     10.33 o 
  -5   1   8       38.78       42.91      6.26 o 
  -4   1   8       26.95       28.06      5.08 o 
  -3   1   8       33.74       31.66      5.53 o 
  -2   1   8      843.49      859.14     13.66 o 
  -1   1   8      177.29      169.88     10.29 o 
   0   1   8      157.59      144.51     11.83 o 
   1   1   8      952.65      819.77     69.75 o 
   2   1   8        3.10        8.00      3.01 o 
   3   1   8      144.21      140.74      5.52 o 
   4   1   8      250.55      281.44     24.94 o 
   5   1   8       23.63       23.49      3.79 o 
   6   1   8      134.47      141.46     12.48 o 
  -4   2   8       53.65       50.42      5.26 o 
  -3   2   8        5.93       11.23      4.21 o 
  -2   2   8      104.09      102.25      7.47 o 
  -1   2   8      188.20      186.27     10.28 o 
   0   2   8       20.42       24.84      4.09 o 
   1   2   8      258.23      280.60      6.94 o 
   2   2   8      419.73      414.33     48.31 o 
   3   2   8       22.59       27.59      5.41 o 
   4   2   8      175.88      174.15      8.42 o 
   5   2   8      129.69      134.99      9.86 o 
   6   2   8       21.40       24.33      4.15 o 
  -4   3   8       17.05       19.81      7.00 o 
  -3   3   8       53.12       44.17      5.00 o 
  -2   3   8        0.12        5.74      4.76 o 
  -1   3   8      156.20      168.88      7.10 o 
   0   3   8      121.46      122.52      7.86 o 
   1   3   8      120.57      127.55     10.58 o 
   2   3   8      911.72      918.11     57.51 o 
   3   3   8       35.16       37.10      4.81 o 
   4   3   8       57.55       55.63      4.75 o 
   5   3   8      304.37      333.10     18.97 o 
   6   3   8       23.27       21.39      4.49 o 
  -3   4   8      183.82      194.62     14.28 o 
  -2   4   8       36.64       34.87      4.19 o 
  -1   4   8      146.51      141.08      7.17 o 
   0   4   8      578.06      574.04     26.85 o 
   1   4   8       79.22       69.09      3.68 o 
   2   4   8      224.03      230.04     16.90 o 
   3   4   8      685.70      737.65     63.27 o 
   4   4   8      238.63      237.10     26.07 o 
   5   4   8      171.92      176.97      9.00 o 
   6   4   8      116.54      118.04      4.37 o 
  -3   5   8        3.83        0.05      5.26 o 
  -2   5   8      106.33      102.82      7.03 o 
  -1   5   8       31.58       34.93      3.88 o 
   0   5   8      158.50      162.02      9.68 o 
   1   5   8      348.65      350.27     18.02 o 
   2   5   8       14.39       13.41      3.39 o 
   3   5   8      393.90      427.83     31.14 o 
   4   5   8      185.80      197.80     16.54 o 
   5   5   8       23.88       27.26      4.24 o 
  -2   6   8       49.96       46.81      4.64 o 
  -1   6   8       40.67       40.20      3.73 o 
   0   6   8        1.43        1.45      3.68 o 
   1   6   8      104.44      103.41      5.90 o 
   2   6   8        9.19       12.03      3.44 o 
   3   6   8        1.68        7.07      3.63 o 
   4   6   8       90.73       92.13      4.38 o 
   5   6   8        6.69        8.14      4.29 o 
   0   7   8        7.11        8.70      3.62 o 
   1   7   8        6.59        6.49      3.67 o 
   2   7   8      227.95      213.68      8.48 o 
   3   7   8        9.62        8.66      3.76 o 
   4   7   8        9.39       13.58      4.11 o 
  -3  -4   9        4.23        3.30      4.10 o 
  -2  -4   9       51.55       48.65      3.90 o 
  -1  -4   9        1.74        6.44      3.79 o 
   0  -4   9       14.94       10.62      3.74 o 
   1  -4   9       57.84       55.49      4.46 o 
   2  -4   9        9.37        8.54      3.77 o 
  -4  -3   9       70.63       71.03      4.66 o 
  -3  -3   9       46.26       41.59      3.97 o 
  -2  -3   9       89.55       85.74      4.07 o 
  -1  -3   9       75.86       75.70      5.25 o 
   0  -3   9       37.36       36.96      3.50 o 
   1  -3   9       77.20       78.51      4.78 o 
   2  -3   9       91.53       93.59      9.97 o 
   3  -3   9       66.48       71.21      4.09 o 
  -4  -2   9       29.65       28.50      4.94 o 
  -3  -2   9      198.85      204.72      9.75 o 
  -2  -2   9      226.98      233.86     13.46 o 
  -1  -2   9      404.99      380.12     37.65 o 
   0  -2   9      469.02      435.97     39.82 o 
   1  -2   9      388.10      374.11     39.92 o 
   2  -2   9      363.52      390.29     37.66 o 
   3  -2   9       38.77       40.68      5.22 o 
   4  -2   9      110.99      112.19      8.99 o 
  -4  -1   9       63.15       63.38     10.10 o 
  -3  -1   9      159.93      155.06     18.71 o 
  -2  -1   9       37.17       36.56      3.79 o 
  -1  -1   9      281.95      267.44     23.75 o 
   0  -1   9      417.45      395.39     42.85 o 
   1  -1   9      149.66      150.32     10.08 o 
   2  -1   9      251.37      245.06     17.66 o 
   3  -1   9      191.14      193.55     15.99 o 
   4  -1   9       77.05       88.71      8.49 o 
  -4   0   9       19.09       16.01      5.55 o 
  -3   0   9       26.54       28.62      8.66 o 
  -2   0   9      119.57      125.83      6.57 o 
  -1   0   9       62.65       62.49      4.96 o 
   0   0   9      177.58      160.73      9.98 o 
   1   0   9      232.31      225.62     24.17 o 
   2   0   9      114.22      106.79      8.81 o 
   3   0   9      320.03      321.84     30.00 o 
   4   0   9       48.45       59.23      6.95 o 
   5   0   9       22.14       23.83      3.86 o 
  -4   1   9       56.76       58.13      5.43 o 
  -3   1   9        6.54       12.54      4.79 o 
  -2   1   9      181.68      179.25      4.84 o 
  -1   1   9       24.99       24.72      3.45 o 
   0   1   9        9.06        8.44      3.33 o 
   1   1   9      115.43      106.25      9.65 o 
   2   1   9        1.02        2.06      3.36 o 
   3   1   9      316.94      305.87     28.09 o 
   4   1   9      295.08      285.15     19.35 o 
   5   1   9       30.65       30.96      3.75 o 
  -4   2   9       37.23       33.05      5.57 o 
  -3   2   9       60.56       57.88     11.67 o 
  -2   2   9      147.26      141.40     28.10 o 
  -1   2   9      483.88      500.65     27.97 o 
   0   2   9      177.06      168.76     10.96 o 
   1   2   9      477.87      468.33     52.27 o 
   2   2   9      885.62      855.95     95.34 o 
   3   2   9       11.99        8.73      3.28 o 
   4   2   9      199.26      214.57     19.80 o 
   5   2   9      226.78      236.69     26.61 o 
  -3   3   9      151.44      137.65      5.61 o 
  -2   3   9       15.81       16.25      4.80 o 
  -1   3   9      177.25      187.04     10.50 o 
   0   3   9      666.99      733.99     24.51 o 
   1   3   9      145.84      147.49     13.51 o 
   2   3   9      589.60      587.36     63.73 o 
   3   3   9      240.67      256.53     22.08 o 
   4   3   9       90.96      111.54     11.29 o 
   5   3   9      366.39      398.37     33.26 o 
  -3   4   9       19.96       21.59      4.75 o 
  -2   4   9       33.95       39.64      4.95 o 
  -1   4   9        4.57        6.83      3.60 o 
   0   4   9       95.10      100.40      5.39 o 
   1   4   9      145.09      144.11      9.05 o 
   2   4   9       30.98       31.35      3.43 o 
   3   4   9      328.67      348.41     35.93 o 
   4   4   9       45.80       54.77      5.73 o 
   5   4   9        8.83       18.01      3.91 o 
  -2   5   9       61.55       58.50      4.69 o 
  -1   5   9       38.60       37.71      3.87 o 
   0   5   9        9.72       14.99      3.28 o 
   1   5   9      120.39      117.80      5.10 o 
   2   5   9        0.76        5.66      3.34 o 
   3   5   9       74.44       73.63      5.88 o 
   4   5   9      219.10      204.49      9.97 o 
   5   5   9        3.94        9.81      4.17 o 
  -1   6   9       42.08       48.45      4.31 o 
   0   6   9        5.99        9.51      3.79 o 
   1   6   9       22.96       21.35      3.46 o 
   2   6   9      121.66      110.90      6.33 o 
   3   6   9       28.79       24.99      3.69 o 
   4   6   9       60.68       54.73      3.86 o 
   1   7   9       31.24       34.72      3.73 o 
   2   7   9      134.99      141.96      6.55 o 
   3   7   9       26.08       29.92      4.06 o 
  -2  -4  10       90.71       78.17      4.33 o 
  -1  -4  10       76.11       76.72      4.07 o 
   0  -4  10       87.23       84.71      7.11 o 
  -3  -3  10       44.86       41.93      4.36 o 
  -2  -3  10      114.54      109.59      5.65 o 
  -1  -3  10      122.73      118.81     11.43 o 
   0  -3  10       70.18       76.55      6.91 o 
   1  -3  10      158.22      155.34     12.21 o 
   2  -3  10      166.30      159.40     13.76 o 
  -3  -2  10      182.13      171.93     10.88 o 
  -2  -2  10       14.46       10.88      4.09 o 
  -1  -2  10      127.24      128.17     12.48 o 
   0  -2  10      152.64      148.51     11.27 o 
   1  -2  10        4.69       15.02      3.38 o 
   2  -2  10       95.16      104.34     10.55 o 
   3  -2  10       48.69       59.08      9.07 o 
  -4  -1  10        0.26        4.58      6.43 o 
  -3  -1  10       22.39       26.92      4.30 o 
  -2  -1  10       23.04       30.46      4.38 o 
  -1  -1  10        8.16       11.32      3.91 o 
   0  -1  10      151.30      164.45     13.90 o 
   1  -1  10       97.12       98.55      7.41 o 
   2  -1  10       22.91       18.75      4.00 o 
   3  -1  10       96.03       94.85      7.03 o 
   4  -1  10       30.02       28.95      5.83 o 
  -4   0  10       49.50       44.70      5.64 o 
  -3   0  10       11.64        9.68      5.14 o 
  -2   0  10      217.30      217.25     12.97 o 
  -1   0  10      129.11      130.04      7.53 o 
   0   0  10      123.93      112.34      5.26 o 
   1   0  10      467.40      424.33     30.54 o 
   2   0  10       27.57       30.32      3.21 o 
   3   0  10      169.49      154.72     10.89 o 
   4   0  10      176.23      185.20     15.46 o 
  -4   1  10       66.92       60.66      5.72 o 
  -3   1  10       12.93       10.08      4.53 o 
  -2   1  10      128.28      141.88      5.58 o 
  -1   1  10      327.26      352.77     17.80 o 
   0   1  10       73.08       70.40      3.57 o 
   1   1  10      357.92      347.59     31.57 o 
   2   1  10      932.09      958.06     96.73 o 
   3   1  10      263.06      279.93     24.34 o 
   4   1  10      195.76      207.97     13.19 o 
   5   1  10      143.54      161.07     10.75 o 
  -3   2  10      131.66      110.35      5.64 o 
  -2   2  10       36.77       32.57      4.88 o 
  -1   2  10      140.98      139.76      5.20 o 
   0   2  10      242.05      237.31     21.52 o 
   1   2  10        8.43       12.59      3.18 o 
   2   2  10      173.16      180.09     18.24 o 
   3   2  10       74.79       88.73      8.00 o 
   4   2  10       50.05       61.69      3.74 o 
   5   2  10      185.89      198.60     12.35 o 
  -3   3  10       58.22       57.65      6.65 o 
  -2   3  10       13.02        8.54      4.94 o 
  -1   3  10       19.00       25.35      4.07 o 
   0   3  10      173.06      164.62     10.64 o 
   1   3  10       44.54       47.49      3.98 o 
   2   3  10       76.94       86.85      8.97 o 
   3   3  10      111.09      126.73     12.22 o 
   4   3  10       34.87       40.85      4.56 o 
   5   3  10       69.94       74.68      4.81 o 
  -2   4  10       38.11       39.85     10.21 o 
  -1   4  10        4.31        6.20      3.75 o 
   0   4  10       71.64       68.14      5.19 o 
   1   4  10      273.30      289.93     13.30 o 
   2   4  10        0.23        3.45      3.38 o 
   3   4  10       94.59       98.81      8.73 o 
   4   4  10      126.24      124.45      7.76 o 
   5   4  10        9.79       12.50      3.68 o 
  -2   5  10       45.98       56.75      5.41 o 
  -1   5  10       82.44       87.29      8.01 o 
   0   5  10        3.11        6.40      3.72 o 
   1   5  10      150.04      157.40      9.88 o 
   2   5  10      136.53      133.99      7.21 o 
   3   5  10      128.65      120.82      6.44 o 
   4   5  10      200.07      206.39     10.33 o 
   5   5  10       31.40       34.42      4.42 o 
   0   6  10       40.01       44.82      6.49 o 
   1   6  10       10.35        7.56      3.58 o 
   2   6  10      182.36      168.07      4.05 o 
   3   6  10       33.23       36.31      3.95 o 
   4   6  10       35.18       41.24      5.23 o 
   2   7  10       12.05        7.60      3.94 o 
  -2  -3  11        3.28        2.26      4.08 o 
  -1  -3  11       15.09       14.18      3.98 o 
   0  -3  11       28.61       33.84      3.54 o 
   1  -3  11        9.33        7.54      3.50 o 
  -3  -2  11       47.91       46.11      5.23 o 
  -2  -2  11       12.64       16.83      4.13 o 
  -1  -2  11       30.68       32.53      3.85 o 
   0  -2  11       48.29       49.41      3.52 o 
   1  -2  11       30.83       35.34      5.94 o 
   2  -2  11      100.78       99.51      5.27 o 
  -3  -1  11       84.90       79.36      5.44 o 
  -2  -1  11      122.49      128.88      7.92 o 
  -1  -1  11      150.21      155.70     13.42 o 
   0  -1  11      308.93      286.74     20.34 o 
   1  -1  11      211.65      213.65     15.27 o 
   2  -1  11       30.23       30.55      3.40 o 
   3  -1  11      159.71      166.73     14.48 o 
  -3   0  11        3.46        9.14      5.48 o 
  -2   0  11      137.27      132.26      8.61 o 
  -1   0  11      111.20      107.00      4.35 o 
   0   0  11       64.06       60.91      3.64 o 
   1   0  11      269.17      270.76     24.75 o 
   2   0  11       78.06       84.58      6.81 o 
   3   0  11      114.09      118.12      9.85 o 
   4   0  11       94.59      111.76     11.54 o 
  -3   1  11       12.17       12.23      5.26 o 
  -2   1  11       33.06       26.53      4.41 o 
  -1   1  11      113.74      112.59      4.78 o 
   0   1  11       41.43       41.80      3.43 o 
   1   1  11      131.16      129.93     11.08 o 
   2   1  11      232.58      235.30     17.70 o 
   3   1  11        7.82       13.33      3.22 o 
   4   1  11       57.04       63.86      7.84 o 
  -3   2  11       55.19       56.02      6.70 o 
  -2   2  11        0.19        9.50      5.03 o 
  -1   2  11       16.70       16.73      4.00 o 
   0   2  11       46.13       45.58      3.61 o 
   1   2  11       20.31       26.99      3.60 o 
   2   2  11      275.59      293.15     29.93 o 
   3   2  11      145.39      156.46     17.92 o 
   4   2  11        8.46       12.90      3.66 o 
  -2   3  11       66.05       62.48      6.61 o 
  -1   3  11       21.57       18.42      4.21 o 
   0   3  11      235.67      246.07     17.68 o 
   1   3  11      206.62      200.18      9.83 o 
   2   3  11        6.76        6.51      3.51 o 
   3   3  11      187.70      209.70     17.10 o 
   4   3  11       88.24       93.06      4.23 o 
   5   3  11       25.99       29.38      4.18 o 
  -2   4  11       51.59       54.82      5.33 o 
  -1   4  11       77.00       69.07      4.46 o 
   0   4  11       38.30       38.67      3.65 o 
   1   4  11      273.89      311.87     16.28 o 
   2   4  11       32.17       26.49      3.44 o 
   3   4  11       92.69       96.44      4.02 o 
   4   4  11      286.98      332.94     24.47 o 
  -1   5  11       31.45       30.00      4.94 o 
   0   5  11        7.02        8.61      3.94 o 
   1   5  11       50.13       50.68      3.62 o 
   2   5  11      115.78      120.03      5.91 o 
   3   5  11        6.24       11.56      3.64 o 
   4   5  11       32.08       40.34      3.81 o 
   0   6  11       24.54       20.59      4.18 o 
   1   6  11        3.09        3.12      3.97 o 
   2   6  11       62.25       55.33      3.93 o 
   3   6  11       50.01       46.03      4.01 o 
  -1  -2  12       33.27       32.89      4.23 o 
   0  -2  12      131.56      136.83      9.55 o 
   1  -2  12       95.82       90.97      9.42 o 
  -2  -1  12       62.17       54.74      4.32 o 
  -1  -1  12       53.15       50.35      3.69 o 
   0  -1  12       10.42       13.52      3.87 o 
   1  -1  12       68.71       72.01      3.94 o 
   2  -1  12       20.15       21.55      3.38 o 
  -2   0  12       14.86       11.84      4.33 o 
  -1   0  12       54.18       57.11      3.84 o 
   0   0  12       20.53       21.08      3.80 o 
   1   0  12       48.09       43.91      3.85 o 
   2   0  12       35.29       39.98      5.56 o 
   3   0  12       11.58       17.59      4.62 o 
  -2   1  12       22.60       20.29      4.62 o 
  -1   1  12       66.17       60.31      3.85 o 
   0   1  12      115.93      121.40      7.42 o 
   1   1  12       10.64        5.98      3.72 o 
   2   1  12      137.76      148.62      8.66 o 
   3   1  12       77.41       73.80      3.69 o 
   4   1  12        8.61        7.78      4.02 o 
  -2   2  12       29.86       23.38      4.97 o 
  -1   2  12       18.16       21.15      3.87 o 
   0   2  12      160.10      163.93     15.76 o 
   1   2  12      219.99      241.68     23.31 o 
   2   2  12      231.90      251.08     19.54 o 
   3   2  12      147.73      158.97      5.26 o 
   4   2  12       69.01       76.88      6.10 o 
  -2   3  12       38.61       40.61      5.45 o 
  -1   3  12       26.76       22.60      4.44 o 
   0   3  12       23.28       16.61      4.01 o 
   1   3  12       56.53       58.46      3.89 o 
   2   3  12        8.66        7.13      3.71 o 
   3   3  12       81.06       85.17      4.14 o 
   4   3  12       94.32       97.82      6.53 o 
  -1   4  12       37.20       35.28      4.20 o 
   0   4  12        2.87        3.68      3.74 o 
   1   4  12       88.35       83.15      7.36 o 
   2   4  12       17.48       15.67      3.50 o 
   3   4  12       13.72       10.42      3.83 o 
   4   4  12       90.56       93.30      4.47 o 
   0   5  12       29.54       32.81      4.81 o 
   1   5  12        1.08        3.52      3.61 o 
   2   5  12       50.85       48.09      4.03 o 
   3   5  12       13.49        7.81      5.23 o 
   0  -1  13        8.24       10.34      3.71 o 
  -1   0  13      121.55      113.49      4.41 o 
   0   0  13       52.42       45.18      3.76 o 
   1   0  13       27.37       31.28      3.76 o 
   2   0  13       98.26      105.95      5.19 o 
  -1   1  13       27.85       23.25      3.85 o 
   0   1  13      105.27       96.54      7.91 o 
   1   1  13       17.04       19.41      3.85 o 
   2   1  13      114.58      118.84      5.10 o 
  -1   2  13        7.07        7.56      4.29 o 
   0   2  13       93.84       85.31      3.85 o 
   1   2  13       65.56       63.37      3.95 o 
   2   2  13        3.94        2.43      3.74 o 
   3   2  13       64.30       72.58      5.25 o 
  -1   3  13        3.94        1.71      4.68 o 
   0   3  13        5.84        8.11      4.10 o 
   1   3  13      115.13      111.91      4.69 o 
   2   3  13       27.19       31.05      3.90 o 
   3   3  13       10.06        8.43      3.98 o 
   0   4  13       18.30       13.35      4.32 o 
   1   4  13       14.48       15.08      4.09 o 
   2   4  13       56.00       57.82      3.82 o 
                                                 
